# Supplementary material for: A comparative study reveals the relative importance of prokaryotic and eukaryotic proton pump rhodopsins in a subtropical marginal sea
Source: ISME Commun. 2023 Aug 18;3:79. doi: 10.1038/s43705-023-00292-y (PMC10439184; doi:10.1038/s43705-023-00292-y)
Supplement: Supplementary file 2 — Supplementary 2 [file 43705_2023_292_MOESM2_ESM.xlsx]

## Sheet: Sheet1
sample-name	sample-date	Stratification	Sampling-time	filter diameter（μm）	Water volume（L）	Station	Longitude	Latitude	PO43-(μM)	SIO32-(μM)	N03-+N02-(μM)	Depth	Temperature	Salinity	N/P	TChla
C6D_0.2_1	2016-08-08	DCM	12:00	3-200	40	C6	117.46	22.13	0.528	2.7505	1.12915	35	27.0803	34.1409	2.13854	15.12
C6D_3_1	2016-08-08	DCM	12:00	3-200	40	C6	117.46	22.13	0.538	2.7505	1.12915	35	27.0803	34.1409	2.09879	15.12
C6D_0.2_2	2016-08-08	DCM	00:00	0.22-3	20	C6	117.46	22.13	0.087	1.557	0.281	35	27.0055	34.4909	3.22989	190.369
C6D_3_2	2016-08-08	DCM	00:00	3-200	20	C6	117.46	22.13	0.087	1.557	0.281	35	27.0055	34.4909	3.22989	190.369
C6S_0.2_1	2016-08-08	Surface	11:30	0.22-3	40	C6	117.46	22.13	0.058	3.0145	0.3985	3	28.8236	33.8249	6.87069	66.022
C6S_3_1	2016-08-08	Surface	11:30	3-200	40	C6	117.46	22.13	0.058	3.0145	0.3985	3	28.8236	33.8249	6.87069	66.022
C6S_0.2_2	2016-08-08	Surface	23:00	0.22-3	20	C6	117.46	22.13	0.053	2.065	0.272	3	28.5935	34.2943	5.13208	129.656
C6S_3_2	2016-08-08	Surface	23:00	3-200	20	C6	117.46	22.13	0.053	2.065	0.272	3	28.5935	34.2943	5.13208	129.656
C9B_0.2_2	2016-08-11	Bottom	01:30	0.22-3	40	C9	117.99	21.69	0.648	7.769	8.246	150	18.9146	34.7839	12.7253	39.326
C9B_3_2	2016-08-11	Bottom	01:30	3-200	40	C9	117.99	21.69	0.648	7.769	8.246	150	18.9146	34.7839	12.7253	39.326
C9B_3_1	2016-08-11	Bottom	12:00	3-200	48	C9	117.99	21.69	0.547	6.14	7.512	150	19.1932	34.7964	13.7331	4.355
C9B_0.2_1	2016-08-11	Bottom	12:00	0.22-3	48	C9	117.99	21.69	0.547	6.14	7.512	150	18.61	34.7678	13.7331	4.355
C9D_0.2_1	2016-08-11	DCM	12:00	0.22-3	48	C9	117.99	21.69	0.157	2.712	2.55	75	24.5048	34.6454	16.242	467.142
C9D_3_1	2016-08-11	DCM	12:00	3-200	48	C9	117.99	21.69	0.157	2.712	2.55	75	24.5048	34.6454	16.242	467.142
C9D_0.2_2	2016-08-11	DCM	00:00	0.22-3	40	C9	117.99	21.69	0.242	3.61	2.291	75	24.049	34.6992	9.46694	339.52
C9D_3_2	2016-08-11	DCM	00:00	3-200	40	C9	117.99	21.69	0.242	3.61	2.291	75	24.049	34.6992	9.46694	339.52
C9S_0.2_1	2016-08-11	Surface	12:00	0.22-3	60	C9	117.99	21.69	0.048	1.527	0.607	3	30.2678	34.1692	12.6458	112.271
C9S_3_1	2016-08-11	Surface	12:00	3-200	60	C9	117.99	21.69	0.048	1.527	0.607	3	30.2678	34.1692	12.6458	112.271
C9S_0.2_2	2016-08-11	Surface	00:00	0.22-3	50	C9	117.99	21.69	0.021	1.497	0.156	3	29.8893	33.7776	7.42857	62.175
C9S_3_2	2016-08-11	Surface	00:00	3-200	50	C9	117.99	21.69	0.021	1.497	0.156	3	29.8893	33.7776	7.42857	62.175
