# Supplementary material for: A comparative study reveals the relative importance of prokaryotic and eukaryotic proton pump rhodopsins in a subtropical marginal sea
Source: ISME Commun. 2023 Aug 18;3:79. doi: 10.1038/s43705-023-00292-y (PMC10439184; doi:10.1038/s43705-023-00292-y)
Supplement: Supplementary file 3 — Supplementary 3 [file 43705_2023_292_MOESM3_ESM.txt]

>AIN36550.1_Alexandrium_fundyense
-PFNDAYRYVDWLLTVPLLLVELILVMKLPA---EQT--T-SMSW-KL-------GFA-S
ALM----VALGYPGE-------IQ--------------------D------D--------
--L-----T-------VR---W---VW------------------WGLAMIPFCYVV---
---YEL----------VVG---LND-AT---K---------RQA---SA------TVSSL
ISSARYLTVIS-WCTYPFVYIVKNIGLS

>AKG94905.1_Prorocentrum_donghaiense
-PFNDAYRYMDWLLTVPLLLIEILLVMKLDE---ATY--N-VKSK-TL-------GVG-S
ALM----IVSGYYGE-----PTVT--------------------G------D--------
--L-----T-------PR---W---IC------------------WFVSMCFFLYIV---
---FEL----------LVG---LKA-AI---E---------SET---DP------TIKGK
IQLAQVMTVIS-WCTYPVVYLFPMLGIT

>ADY17806.1_rhodopsin_type_II_Oxyrrhis_marina
-PFNDAYRYVDWLLTVPLLLVELILVMKLPA---KET--V-CLAW-TL-------GIA-S
AVM----VALGYPGE-------IQ--------------------D------D--------
--L-----S-------VR---W---FW------------------WACAMVPFVYVV---
---GTL----------VVG---LGA-AT-------------AKQ---PE------GVVDL
VSAARYLTVVS-WLTYPFVYIVKNIGLA

>ADY17808.1_rhodopsin_type_II_partial_Oxyrrhis_marina
-PFNDAYRYVDWLLTVPLLLIELILVMKLPA---GET--A-ALST-KL-------GVA-S
AVM----VALGYPGE-------IQ--------------------E------N--------
--L-----A-------VR---W---FW------------------WALAMIPFAYVV---
---FSL----------LVG---LGA-AT-------------AKQ---PE------SVAGL
VSAARYLTAVS-WLTYPFVYIIKNVGLA

>ADY17809.1_rhodopsin_type_II_Oxyrrhis_marina
-PFNDAYRYVDWLLTVPLLLIELILVMKLPA---GET--A-SMGT-KL-------GLA-S
AVM----VALGYPGE-------IQ--------------------E------N--------
--L-----A-------VR---W---FW------------------WALAMIPFFYVV---
---YSL----------LAG---LGE-AT-------------AKQ---PE------SVSGL
VSAARYLTAVS-WLTYPFVYIIKNIGLA

>ADY17811.1_rhodopsin_type_II_partial_Oxyrrhis_marina
-PFNDAYRYVDWLLTVPLLLIELILVMKLPS---GET--A-AMGT-KL-------GLA-S
AVM----VALGYPGE-------IQ--------------------D------N--------
--L-----A-------VR---W---GW------------------WALAMIPFFYVV---
---YSL----------LSG---LGE-AT-------------ARQ---PE------SVGGL
VSAARYLTAVS-WLTYPFVYIIKNVG--

>ABV22432.1_rhodopsin_Oxyrrhis_marina
-PFNDAYRYVDWLLTVPLLLIELILVMKLPA---GET--A-ALST-KL-------GVA-S
AVM----VALGYPGE-------IQ--------------------E------N--------
--L-----A-------VR---W---FW------------------WALAMIPFAYVV---
---FSL----------LVG---LGA-AT-------------AKQ---PE------SVAGL
VSAARYLTAVS-WLTYPFVYIIKNVGLA

>ABV22426.1_rhodopsin_Oxyrrhis_marina
-PFNDAYRYVDWLLTVPLLLIELILVMKLPA---GET--A-ALST-KL-------GVA-S
AVM----VALGYPGE-------IQ--------------------E------N--------
--L-----A-------VR---W---FW------------------WALAMIPFAYVV---
---FSL----------LVG---LGA-AT-------------AKQ---PE------SVAGL
VSAARYLTAVS-WLTYPFVYIIKNVGLA

>ABV22427.1_Oxyrrhis_marina
-PFNDAYRYVDWLLTVPLLLVELILVMKLPA---KET--V-CLAW-TL-------GIA-S
AVT----VALGYPGE-------IQ--------------------D------D--------
--L-----S-------VR---W---FW------------------WACAMVPFVYVV---
---GTL----------VVG---LGA-AT-------------AKQ---PE------GVVDL
VSAARYLTVVS-WLTYPFVYIVKNIGLA

>AEF32711.1_Polarella_glacialis
-PFNDGYRYVDWLLTVPLLLIELILVMKLPQ---AGT--V-SLSW-KL-------GLA-S
ALM----VALGYPGE-------IQ--------------------E------D--------
--L-----A-------VR---W---FW------------------WCLSMIPFCYVV---
---FTL----------AVG---LAE-AT---S---------KQP---SP------AAASL
ASAARYLTVLS-WCTYPFVYMVKSVGLA

>AAO14677.1_Pyrocystis_lunula
-PFNDAYRYVDWLLTVPLLLIELILVMKLPK---AET--V-KLSW-NL-------GVA-S
AVM----VALGYPGE--------I--------------------Q---DDLL--------
--V--------------R---W---FW------------------WAMAMIPFYYVV---
---VTL----------VNG---LSD-AT-------------AKQ---PD------SVKSL
VVTARYLTVIS-WLTYPGVYIIKSMGLA

>Phaeocystis_globosa_isolate_PgGA_rhodopsin_diatom
-PFNDAYRYMDWLLTVPLLLIEIIFCCNLSP---DET--A-KKAW-AL-------GVS-S
GLM----IILGYPGE-----LIIE--------------------G------D--------
--M-----G-------VR---F---MF------------------WFAAMIPFLYVV---
---YTL----------LVG---LKE-AI---A---------SEG---NP------KVAAM
LTQVCYATVIS-WCTYPVVYLFPMLGFG

>AJA37445.1_Pseudo-nitzschia_granii
-PFNDAYRYMDWLLTVPLLLIEIILVMKLPA---DES--R-SKAT-TL-------GIA-S
AAM----IAIGYPGE-----LAMS--------------------D------D--------
-SL-----G-------TR---W---VY------------------WIGAMLPFLYIV---
---QTL----------LVG---LND-AT---Q---------SEA---DP------AIRDL
IKGVQWWTVIS-WCTYPVVYVFPMMGIT

>CAA23744.1_Bacteriorhodopins_HsBR
-NPIYWARYADWLFTTPLLLLDLALLVDADQ----------GTIL-AL-------VGA-D
GIM----IGTGLVGA---LTKVYS---------------------------Y--------
-----------------R---F---VW------------------WAISTAAMLYIL---
---YVL----------FFG--FTSK------A---------ESM---RP------EVAST
FKVLRNVTVVL-WSAYPVVWLIGSEGAG

>sp|P15647.1_Halorhodopsins_NpHR
-VVTMWGRYLTWALSTPMILLALGLLAGSNA----------TKLF-TA-------ITF-D
IAM----CVTGLAAA-----LTTS--------------------S------H--------
--L-----M--------R---W---FW------------------YAISCACFLVVL---
---YIL----------LVE----WA-QD---A---------KA-----A------GTADM
FNTLKLLTVVM-WLGYPIVWALGVEG--

>EGQ43296.1_Xenorhodopsins_NsXeR
-FLSDYAWYMDWMVSTPLILLALGLTAFHGA---DTK--RYDLLG-AL-------LGA-E
FTL----VITGLLAQ--------A-------------------QG------S--------
--I-----T--------P---------------------------YYVGVLLLLGVV---
---YLL------------A--KPFR-EI---A---------EES---SD------GLARA
YKILAGYIGIF-FLSYPTVWYISGIDAL

>AAA72316.1_Haloarchaeal_Sensoryrhodopsins_HsSRI
-NQIVGLRYIDWLVTTPILVGYVGYAAGASR---RSI--I------GV-------MVA-D
ALM----IAVG-AGA-----VVTD--------------------G------T--------
--L-----K------------W-ALFG---VSSI-----------FHLSLFAYLYVI---
----------------FPR-------VV-------------PDV---PE-------QIGL
FNLLKNHIGLL-WLAYPLVWLFGPAGIG

>CAI50508.1_Haloarchaeal_Sensoryrhodopsins_NpSRII
--TVFVPRYIDWILTTPLIVYFLGLLAGLDS---REF----GIVI-TL-----------N
TVV----MLAGFAGA------MVP--------------------G---------------
--I-----E--------R---Y---AL------------------FGMGAVAFIGLV---
---YYL-----------VG--PMTE-SA-------------SQR---SS------GIKSL
YVRLRNLTVVL-WAIYPFIWLLGPPG--

>BAN14808.1_Eubacterial_Rhodopsin_Na+_pumps_KR2
-LFNNGYRYLNWLIDVPMLLFQILFVVSLTT---SKFSSVRNQFW----------FSG--
AMM----IITGYIGQ--------F---------------------------Y------EV
SNL-----T--------AFLVW-----------------------GAISSAFFFHIL---
---WVM------KKVINEG--KEGI----------------------SP------AGQKI
LSNIWILFLIS-WTLYPGAYLMPYLTGV

>WP_052476770.1_Eubacterial_Rhodopsin_Cl-_pumps_ClR
-TFSNGYRYVNWMATIPCLLLQLLIVLNLKG---KEL--FSTATW--L-------ILA-A
WGM----IITGYVGQ--------L---------------------------Y------EV
DDI-----A--------QLMIW-----------------------GAVSTAFFVVMN---
---WIV------GTKIFKN--RATM----------------------LG------GTDST
ITKVFWLMMFA-WTLYPIAYLVPAFMN-

>BAN14807.1_Eubacterial_Rhodopsin_H+_pumps_KR1
-ESPTFFRYVDWVLTVPLMCVEFYLILKVAG---AKP----ALMW-KL-------ILF-S
VIM----LVTGYFGE--------A---VFQD--Q----------A------A--------
--L------------------W----G-------------------AISGAAYFYIV---
---YEI----------WLG--SAKK-LA---V---------AAG---GD-------ILKA
HKILCWFVLVG-WAIYPLGYMLGT-DGW

>WP_011404249.1_Eubacterial_Rhodopsin_H+_pumps_XR
-LFNDAYRYVDWLLTVPLLTVELVLVMGLPK---NER--G-PLAA-KL-------GFL-A
ALM----IVLGYPGE-VSENAALF--------------------G---TRGL--------
---------------------W-----------------------GFLSTIPFVWIL---
---YIL----------FTQ---LGD-TI-------------QRQ---SS------RVSTL
LGNARLLLLAT-WGFYPIAYMIPMAFPE

>BAC88139.1_gll0198_Eubacterial_Rhodopsin_H+_pumps_GR
-KFNDAYRYVDWLLTVPLLLVETVAVLTLPA---KEA--R-PLLI-KL-------TVA-S
VLM----IATGYPGE------ISD--------------------D------I--------
--T-----T--------R---I---IW------------------GTVSTIPFAYIL---
---YVL----------WV---ELSR-SL-------------VRQ---PA------AVQTL
VRNMRWLLLLS-WGVYPIAYLLPMLGVS

>AAK30179.1_Eubacterial_Rhodopsin_H+_pumps_BPR
-DTPTVFRYIDWLLTVPLQVVEFYLILAACT---SVA--A-SLFK-KL-------LAG-S
LVM----LGAGFAGE--------A--------------------G------L--------
--A-----P--------V---L---PA------------------FIIGMAGWLYMI---
---YEL----------YMG---EGK-AA---V---------STA---SP------AVNSA
YNAMMMIIVVG-WAIYPAGYAAGYLMGG

>AAG10475.1_Eubacterial_Rhodopsin_H+_pumpsGPR
-DSPTVFRYIDWLLTVPLLICEFYLILAAAT---NVA--G-SLFK-KL-------LVG-S
LVM----LVFGYMGE--------A--------------------G------I--------
--M-----A--------A---W---PA------------------FIIGCLAWVYMI---
---YEL----------WAG--EGKS-AC---N----------TA---SP------AVQSA
YNTMMYIIIFG-WAIYPVGYFTGYLMGD

>AHA55390.1_Heliorhodopsins_HeR
-NRKNPIRWTEYSITAPLMTAILAFIAG-------------SRNW-LF-------VIA-A
STLTFASISVGFVLD-----------------------------E---IRKY--------
--------S------------F-----------------------FVLGMIPFLVEF---
---SLI----------ILS---LYL-TT---------------------------SCYPS
YLPITIFVEFGLWILFPFVSLLELSGIN

>AAZ21446.1_SAR11
-ESPTVYRYIDWLITVPLLMLEFYFVLAAVN---KAN--S-GIFW-RL-------MIG-T
LVM----LIGGYLGE--------A--------------------G------Y--------
--I-----N--------T---T---LG------------------FVIGMAGWFYIL---
---YEV----------FSG--EAGK-NA---A---------KSG---NK------ALVTA
FGAMRMIVTVG-WAIYPLGYVFGYMTG-

>TFG21677.1_Schizorhodopsin_SzR
-DTIYWTRWAFYAVSCSFLMVEISYLLRIDN---TTR-------L-EI-------LVF-N
SMV----MITGLFAS--------I-------------------SE------D--------
--L-----Y--------K---W---LF------------------FIISSVAYLNVL---
---FLI--------------------AK-------------NRS---EK-----------
-KAIILFVAIF-WSGFPIVWILSPAGLM

>QBQ84355.1_Schizorhodopsin_SzR
-EFIYWTRWAFYAFSCSFLMYEISMILSIDN---KTL-------L-EI-------IVF-N
VLV----MVAGLFAS------ITD--------------------G------L--------
--I-----K------------W---LF------------------FALSSLAYLAVL---
---YLL----------------SKQ----------------RSE---NK-----------
--LLFWFVVIF-WSGFPVFWLLSPAGFL

>CL10114.Contig1_All.C9_5sample
-DSPTVLRYIDWLLTVPLQMIEFYLILAAVT---AVS--A-GIFW-RL-------LIG-T
LVM----LIGGFAGE--------A--------------------G------M--------
--M-----S--------A---M---TG------------------FIIGMIGWLYIL---
---YEI----------FAG--EASK-AN---A---------ASG---SA------ACQTA
FGAMRLIVTVG-WAIYPLGYFLGYLAGG

>CL10488.Contig1_All.C9_5sample
-TSPTELRYVDWLITVPLQIVEFYLIVAAVT---AVS--L-GLFW-KL-------LAG-S
LVM----LVGGYMGE--------A--------------------G------V--------
--M---GVD--------A---M---TG------------------FIIGMIGWVYVI---
---WLI----------WAG--DAAK-AA---S---------GAK---NE------NVAFA
FNGIKWIVTVG-WIIYPIGYVMGYMVDG

>CL10488.Contig2_All.C9_5sample
-ESPTELRYVDWLITVPLQIVEFYLIVAAVS---AVS--L-SVFW-KL-------LAG-S
LVM----LIGGYMGE--------S--------------------G------H--------
--L-----D--------A---T---VG------------------FIVGMVGWVYVI---
---WLI----------WAG--DAAQ-AA---N---------GAK---NE------NLAMA
FNGIKWIVTVG-WIIYPIGYVMGYMVDG

>CL1070.Contig1_All.C6_8sample
-TSPLVMRYIDWLITVPLQVAEFYLILAAIG---VAT--A-ALFW-RL-------FGA-S
IVM----LVAGFLSE--------S--------------------G------I--------
--D-----A----VDGME---W---PL------------------FIVGVLAWAYII---
---YEL----------WAG--EAKE--K---V---------SSG---SE------GTQFA
FKAMAIILTVG-WAIYPIGWIM------

>CL1070.Contig2_All.C6_8sample
-TSPLVMRYIDWLITVPLQVAEFYLILAAIG---AAT--A-ALFW-RL-------FGA-S
LVM----LVAGFLAE--------S--------------------G------E--------
--M-----D--------DGLTW---PL------------------FAIGVAAWIYII---
---YEI----------WAG--EAKE--N---V---------SGA---SE------GTQFA
FKAMAIILTVG-WAIYPIGFIMG-EGGD

>CL10840.Contig2_All.C6_8sample
-ETPTVFRYIDWLLTVPLQMVEFYLILAAVT---VVA--G-SLFW-QL-------LLG-S
LVM----LIFGYMGE--------A--------------------G------V--------
--M-----A--------A---L---PA------------------FIIGMAAWLYMI---
---YVL----------YMG---AGKTVV-------------ATT---SA------SVQTA
YNSMLLIIVVG-WSIYPLGYVFGYLMGA

>CL11327.Contig1_All.C6_8sample
-DYDTGLRYVDWILTVPLMFVEVLAVTSSGA---EYN--EKVRNW----------GLA-A
TVM----IGAGYYGE-----TSSA--------------------G------S--------
--D-----N--------Y---W---IG------------------FVVAMLAYAYLM---
---RNL---------------QAEG-AG-------------LKA-----------AEADQ
FEKIKNLILVG-WIIYPLGYLAPVAG--

>CL11327.Contig2_All.C6_8sample
-DFDTGLRYVDWILTVPLMFVEVLAVTSSGA---EYN--EKVRNW----------GLA-A
VVM----IGGGYYGE-----TAAA--------------------G------S--------
--------D-------AY---W---VG------------------FVVAMVAYAYLM---
---RNL---------------QAEG-AG-------------LKA-----------AEADQ
FEKIKNLILVG-WIIYPLGYLAPVAG--

>CL11327.Contig3_All.C6_8sample
-DFDTPLRYVDWVLTVPLMLVEVIAVTSVGA---VAA--EKFRTW----------GAA-A
VVM----IGAGYYGE-----MASA--------------------G------S--------
--------D-------QY---W---IG------------------FVVSMVAYGYIL---
---RAL---------------QSE-------G---------EGL---KA------AEADQ
FEKIKQLILVG-WIIYPLGYLAPVVSS-

>CL11327.Contig4_All.C6_8sample
-MYDTGLRYVDWVLTVPLMFVEVLAVTSSGA---EYN--EKVRNW----------GLA-A
VVM----IGGGYYGE-----TSAA--------------------G---SDQY--------
---------------------W---VG------------------FVVAMLAYAYLM---
---RNL----------QAE--GAGL-KA---------------------------AEADQ
FEKIKNLILVG-WIIYPLGYLAPVAG--

>CL11851.Contig1_All.C6_8sample
---PTALRYIDWTLTVPLMCVEFYLLTKAAG---ASK----SLLW-KL-------ILA-S
AWM----LVAGYIGE----AFNPE--------------G-----G------S------TS
HSV-----M------------W----G-------------------VFSTLGYVYVL---
---YTA----------WMG--EVAK-LA---E---------SSG---DP------TVQKG
VRTLAWFVLVG-WAIYPIGYM--CMPG-

>CL11851.Contig2_All.C6_8sample
---PTALRYIDWTLTVPLMCVEFYLLTKAAG---ASK----GLMW-KL-------IIA-S
AWM----LVAGYIGE----AFNPE--------------G-----G------S------TS
HSV-----T------------W----G-------------------VLSTIGYVYVL---
---YTA----------WMG--EVAK-LA---E---------ASG---NP------TV---
----------------------------

>CL11988.Contig1_All.C9_5sample
-ESPLVLRYIDWLITVPLQVVEFYLILAAIG---VGT--A-IMFQ-RL-------LGA-S
IVM----LVAGYFGE--------S--------------------G---------------
--------A------------W-DVFGDSSTEIW-----------FVIGMAGWAWIL---
---YEL----------HGG--EVGA-AA-------------ESG---SA------GVQYG
FNAMKWIVTVG-WAIYPLGYMMGNGFF-

>CL12504.Contig1_All.C9_5sample
---PTFFRYVDWILTVPLMCVEFYLILKVAG---ATK----KLMW-TL-------IGA-S
VVM----LVTGYWGE--------A---------V-----D-RDNA------A--------
--L------------------W----G-------------------GIAGAAYFYIV---
---YLI----------FFG--EAKT-LA---T---------QAG---GH-------VLNA
HNILCKFVLIG-WAIYPIGFMAGT-PGW

>CL1265.Contig2_All.C6_8sample
-MSPIVYRYIDWSLTVPLQMIEFFLILQAVK---PDI--SSGMFF-RL-------LVG-T
VIM----LLFGYLGE--------A--------------------M------V--------
--I-----N--------A---W---VG------------------FAVGMCGWFFIL---
---FEI----------FMG--EAGG-VA---G---------KDA---TP------AVASA
FGTMRFIVSVG-WSIYPLGYFFGYLMG-

>CL1265.Contig3_All.C6_8sample
-MSPIVYRYIDWSLTVPLQMIEFFLILQAVK---PDI--SSGMFF-RL-------LVG-T
VIM----LLFGYLGE--------A--------------------M------V--------
--I-----N--------A---W---VG------------------FAVGMAGWFFIL---
---FEI----------FMG--EAGG-VA---G---------KDA---TP------AVASA
FGTMRFIVTVG-WSIYPLGYFFGYLLG-

>CL1265.Contig5_All.C6_8sample
-TSPILYRYIDWSITVPLQMIEFYLILSAVK---SDL--SQGMFW-RL-------LLG-T
VAM----LAFGYAGE--------T--------------------Q------T--------
--V-----S--------P---M---AG------------------FVLGMAGWGFIL---
---FEI----------FAG--EAGK-IA-------------GTG--VSE------NVKAS
FGTMRFIVSVG-WSIYPLGYFFGYLMG-

>CL1265.Contig6_All.C6_8sample
-MSPIVYRYIDWSLTVPLQMIEFFLILQAVK---PDI--SSGMFF-RL-------LVG-T
VIM----LLFGYLGE--------A--------------------M------V--------
--I-----N--------A---W---VG------------------FAVGMAGWFFIL---
---FEI----------FMG--EAGG-VA---G---------KDA---TP------AVASA
FGTMRFIVTVG-WSIYPLGYFFGYLLG-

>CL12854.Contig1_All.C6_8sample
-VMNEGYRYADWLITVPLLIIELLIVLGVAK---QER--R-SLML-KL-------VPA-T
ILM----VGLGYPGE-------VA--------------------S------S--------
--N-----G-------AK---W---TF------------------WVLAMLPFIYIL---
---RTL----------YGELQKAGQ------R---------ETG-----------AVATQ
IKNATYVLLTT-WLVYPIAYLFPIFDGE

>CL12854.Contig2_All.C6_8sample
-VMNEGYRYADWLITVPLLIVELLIVLGVAQ---KDR--T-SLML-KL-------VPA-S
ILM----IGLGYPGE------VAD--------------------G------N--------
--------G-------AK---W---TF------------------WILALIPFAYIL---
---KTL----------YDELQKAGQ------R---------ETG-----------AVAKQ
IKNATYVLLST-WLVYPIAYLFPIFDAN

>CL13033.Contig1_All.C9_5sample
-EFDTGLRYVDWVLTVPLMFVEIIAITSVGA---VAT--KKFRDW----------GFA-G
LVM----IGAGYFGE--------I--------------------S------E--------
--------A----SSTNY---W---IG------------------FVIAMAAYVYLM---
---LQL----------------QNE-GE---G---------MSG---DE--------LVQ
FNKIKNLIFVG-WIIYPLGYISPVLGS-

>CL13033.Contig2_All.C9_5sample
-EFDTGLRYVDWVLTVPLMFVEIIAITSVGA---VAT--KKFRDW----------GLA-S
LVM----IGAGYFGE--------I--------------------S------E--------
--------A----SSTNY---W---IG------------------FVLAMAAYAYLM---
---VQL--------------QNEGE------G---------MSG---DE--------LVQ
FNKIKNLIFVG-WIIYPLGYISPVLGS-

>CL13569.Contig3_All.C9_5sample
-TDVVSIRYIDWLITVPLQMVEFYIVLAAVT---AVS--T-GVLH-RL-------LGF-S
ALM----LTFGYLGE--------T--------------------G---HVAA--------
--I-----N--------S---T---TG------------------FVGGMLFWGLML---
---REI----------WSG--EAAE-VN---A---------GSK---NS------AGHFA
FDGM------------------------

>CL13569.Contig4_All.C9_5sample
-TDVVAIRYIDWLITVPLQMVEFYIVLAAVT---AVS--A-GVLH-RL-------LGF-S
ILM----LVFGYLGE--------T--------------------G---AVAA--------
--I-----N--------S---T---TG------------------FVGGMLCWGLML---
---REI----------WSG--EAAQ-VN---A---------GSK---NA------AAHYA
FDGMKKIVTFG-W---------------

>CL13705.Contig1_All.C9_5sample
---PTFFRYVDWILTVPLMCVEFYLILKAAG---ATT----KLMW-RM-------ILL-S
VVM----LVCGYLGE--------A--------------------V------Y--------
--TTGVGPA--------A---W----G------------------LVSGIA-YFVIV---
---YDI----------WMG--EAKK-LA---T---------SAG---GA-------TLSA
HNMLCKFVLIG-WAIYPIGYMAGT-EGW

>CL13705.Contig2_All.C9_5sample
-TSPTFFRYVDWILTVPLMCVEFYLILKAAG---ATK----SLMW-KM--------IGLS
TVM----LVTGYIGE--------G---LHADDGQ----------A------Q--------
--I------------------W----G-------------------LVSGIAYFWIV---
---YEI----------WMG--GASK-LA---A---------AAG---GA-------VQSA
HKTLCKFVLIG-WAIYPIGYMAGT-E--

>CL1436.Contig3_All.C9_5sample
-ESPVVYRYIDWSITVPLQMIEFNLILKAAK---APV--DGGSFW-RL-------LIG-T
VLM----LVFGYIGE------TTP--------------------G------F--------
--------G------------W---PG------------------FILGMCGWFFIL---
---FEI----------FAG--GSGNACK---D---------SKV---SE------AVKGS
FANMRLIVSLG-WSIYPLGYFLGFLTG-

>CL1436.Contig4_All.C9_5sample
---PVVYRYIDWSITVPLQMIEFNLILKAAK---API--GAGGFW-RL-------LIG-T
ILM----LTFGYIGE------TTP--------------------G------F--------
--------G------------W---PG------------------FILGLCGWGFIL---
---FEI----------FAG--ESSK-AS---G----------NC---SE------AVKKA
FSNMRLIVSLG-WCIYPLGYFLGFLTG-

>CL1436.Contig5_All.C9_5sample
-KSPVVYRYIDWSITVPLQMIEFNLILKAAN---AKV--DGGSFW-RL-------LIG-T
ILM----LTFGYIGE------TTP--------------------G------F--------
--------G------------W---PG------------------FILGLCGWGFIL---
---YEI----------FAG--ESST-ASKD-P----------KV---SE------AVRKS
FGNMRIIVSLG-WSIYPLGYFLGFLT--

>CL14649.Contig1_All.C9_5sample
-TSPTVYRYIDWLITVPLQIIEFYLILRVCT---NVS--S-GLFW-KL-------LGA-S
LVM----LVCGFMGE--------T--------------------G------V--------
--A-----S--------A---N---VM------------------GIVGVLAWLYIV---
---YEI----------FSG--EAGQ-LN---A---------SSG---NA------AAQSA
FGTIRLIVTVG-WAIYPIGYWVGVGAN-

>CL14649.Contig2_All.C9_5sample
-TSPTVYRYIDWLITVPLQIIEFYLILKVCT---NVG--S-GLFW-RL-------LGA-S
LVM----LVGGFIGE--------T--------------------G------G--------
--------N--------A---M---VC------------------GVIATLAWLYII---
---YEV----------FSG--EAGK-LN---A---------SSG---NA------AAQSA
FGTIRLIVTVG-WAIYPIGYWLATGPG-

>CL14649.Contig3_All.C9_5sample
-TSPTVYRYIDWLITVPLQIIEFYLILKVCT---NVS--S-GLFW-KL-------LGA-S
LVM----LVAGFMGE--------T--------------------G------S--------
--A-----P--------A---N---AA------------------GIVGVIAWLYII---
---YEV----------FSG--EAGK-LN---A---------SSG---NA------AAQSA
FGTIRLIVTVG-WAIYPIGYWVGVGAN-

>CL14852.Contig1_All.C6_8sample
----------DWILTVPLMVVEFALLTGVGM--------G------KL-------FLA-S
VVM----LVTGYLGESGLAPVLPA--------------------D---------------
--L-----G------------W----G------------------LIAGLA-YFWMA---
---YEV-----GCLTLVGG--PTGE-TGAALA---------KAG---GK-------IPEA
GKMLQRFVLVG-WAIYPIGYMMGTDG--

>CL14951.Contig1_All.C6_8sample
-SSPTVFRYIDWLLTVPLLIIEFYLILRAVT---NVA--G-QLFM-KL-------FVG-S
LVM----LIFGYLGE--------S--------------------G------G--------
--M-----N--------V---T---VA------------------FVVAMAAWIYMI---
---QVL----------YSG--DGKT-AV---S----------AA---SP------AVQSA
YKTMMLIIIFG-WAVYPLGYVMGYLVGG

>CL15669.Contig1_All.C6_8sample
-ASPVAYRYVDWFITVPLQIVEFYLILAAVT---IVS--Y-KLFW-KL-------LTY-S
LIM----LIGGYIGE--------T--------------------C------D--------
--------G------------W-QTIG------------------FAIGMVGWIGVL---
---YLI----------FAG--DAAK-AN---E---------QSK---ND------ASQFA
FKVMRLIVLFG-WAIYPIGYWLPDNQ--

>CL16069.Contig1_All.C6_8sample
-TSPTEFRYIDWILTVPLMCVEFYLLTKTGL--------S------KM-------ISA-S
VVM----LVTGYFGE--------A--------------------S------V--------
--L-----SVFGSASPAV---W----G------------------LISGLA-YFYIV---
---NEV----------YQG--DVAK-AA---K---------KAG---KK-------IENA
NALLLKFVVIG-WGIYPLGYLIGTADGQ

>CL16069.Contig2_All.C6_8sample
-TSPTEFRYIDWILTVPLMCVEFYLLTKTGL--------S------KM-------ITA-S
VVM----LVTGYFGE--------A--------------------S------V--------
--L-----SVFGSASPAV---W----G------------------LISGLA-YFYIV---
---NEV----------YQG--DVAK-AA---K---------KAG---KK-------IENA
NTLLLRFVVIG-WGIYPLGYLIGTADGQ

>CL1640.Contig1_All.C6_8sample
DGVRQPAHHCDPLSTED-QVANPRVSLRGGG--------C-GQAH-QE-------LVD-N
VAE-------GKHGQ--------H---------PV--HPALTEVA------L--------
--H-----D--------E---L---AGVSQDDHQ-----------GRRETEGKALL----
---RSL----------LAG--QLHHEHD---L---------HQQ---HR------HRQQP
IHVTVSIVERD-SRQLRIGIVEGVVVR-

>CL1640.Contig1_All.C6_8sample2
-PFNDAYRYMDWLLTVPMLLMEIVLVMKLSS---EEA--S-QKCL-SL-------GLS-S
ALM----IILGYPGE-----LIVE--------------------G------D--------
--L-----S-------QR---W---MY------------------WMLAMLPFCYIV---
---YEL----------LVG---LAA-AT---A---------SEA---DP------RVRDL
VFRAQWVTVVS-WLTYPVVYVFPMLGFK

>CL1640.Contig3_All.C6_8sample
DGVCQPAHHCDPLSTED-QVAHPWVSLGGGG--------C-GQAH-QE-------LVN-D
VAE-------GNHGH--------R---------PE--LPALCQVA------L--------
--H-----D--------K---L---AGVAQNDHQ-----------GRRDAEGKALL----
---RSL----------LAG--QLHH-EH---D--------LHQQ---HR------HREQP
VHVTVSVVERD-ACQLRVGIVEGVRVR-

>CL17292.Contig1_All.C9_5sample
-ETPTVFRYIDWLITVPLQIVEFYLIIAAVT---AVS--S-AVFW-KL-------LIA-S
LVM----LIGGFIGE--------A--------------------G------L------GD
VVV------------------W-----------------------WIVGMIAWLYII---
---YEI----------FMG--ETAK-AN---A---------GSG---HL------ASQQA
FNTIKWIVTIG-WAIYPIGYAWGYFGD-

>CL17292.Contig2_All.C9_5sample
-ETPTVFRYIDWLITVPLQIVEFYLIIAAVT---AVS--S-AVFW-KL-------LIA-S
LVM----LIGGFIGE--------A--------------------G------L------GD
VVV------------------W-----------------------WIVGMIAWLYII---
---YEI----------FMG--ETAK-AN---A---------GSG---HL------ASQQA
FNTIKWIVTIG-WAIYPIGYAWGYFGDG

>CL17551.Contig1_All.C6_8sample
-ESPTELRYVDWLITVPLQIVEFYLIVAAVS---AVS--L-SVFW-KL-------LAG-S
LVM----LIGGYMGE--------S--------------------G------H--------
--L-----D--------A---T---VG------------------FIVGMVGWVYVI---
---WLI----------WAG--DAAQ-AA---N---------GAK---NE------NLAMA
FNGIKWIVTVG-WIIYPIGYVMGYMVDG

>CL17551.Contig2_All.C6_8sample
-TSPTELRYVDWLITVPLQIVEFYLIVAAVT---AVS--L-GLFW-KL-------LAG-S
LVM----LVGGYMGE--------A--------------------G------V--------
--M---GVD--------A---M---TG------------------FIIGMIGWVYVI---
---WLI----------WAG--DAAK-AA---S---------GAK---NE------NVAFA
FNGIKWIVTVG-WIIYPIGYYVGYIAG-

>CL17551.Contig3_All.C6_8sample
-ESPTELRYVDWLITVPLQIVEFYLIVAAVS---AVS--L-SVFW-KL-------LAG-S
LVM----LIGGYMGE--------S--------------------G------H--------
--L-----D--------A---T---VG------------------FIVGMVGWVYVI---
---WLI----------WAG--DAAQ-AA---N---------GAK---NE------NLAMA
FNGIKWIVTVG-WIIYPIGYVMGYMVDG

>CL17759.Contig1_All.C9_5sample
-PFNDAYRYMDWLLTVPLLLIEILLVMKLSP---EEY--S-SKAW-TL-------GFG-S
ALM----IVSGYYGE-----LVVT--------------------G------D--------
--L-----T-------PR---W---IC------------------WALSMSFFLYIV---
---YEL----------LVG---LAA-AT---A---------SEP---DA-----------
--------EIA-----------------

>CL17759.Contig2_All.C9_5sample
----DAYRYMDWLLTVPLLLLEILLVMDLSP---EQH--S-SKAW-VL-------GIG-S
ALM----IVSGYYGE-----LVVT--------------------G------D--------
--L-----T-------PR---W---VC------------------WFLSMAFFLYIV---
---QEL----------MVG---LSE-AT---N---------KEA----P------EI---
----------------------------

>CL1797.Contig1_All.C6_8sample
-TSPTVFRYVDWIVTVPLQMVEFYLILAAVT---AVS--M-GVFW-RL-------LIG-T
VVM----VVAGYMGE--------A--------------------G------F--------
--I-----N--------T---T---IG------------------FVVGMAGWAYIL---
---YEI----------FSG--EASK-SA-------------ANA---KP------SVQSA
FNTMKWIVTIG-WAIYPLGYFLGYLAGG

>CL1797.Contig2_All.C6_8sample
-SSPTVFRYVDWIITVPLQMVEFYLILAAVT---AVS--L-GVFW-RL-------LIG-T
VVM----VVAGYLGE--------A--------------------G------F--------
--I-----N--------T---T---IG------------------FVVGMAGWIYIL---
---YEI----------FSG--EASA-SA-------------SKA---AP------AVQSA
FNTMKWIVTIG-WAIYPLGYFLGYMTGG

>CL18207.Contig1_All.C9_5sample
----------DWLLTVPLLLIEILLVMKLSD---QEF--S-SKAW-SL-------GVG-S
ALM----IVSGYYGE-----LVIT--------------------G------D--------
--L-----T-------PR---W---IC------------------WFVSMAFFLYIV---
---YEL----------RIG---LAA-AT---D---------SET---DP------VIKGK
IQTAQIMTVIS-WCTYPVVYLFPMIGIN

>CL18310.Contig1_All.C6_8sample
-----------WLITVPLQIVEFYLILAAVT---AVT--S-VLFW-RL-------LGA-S
LVM----LVFGFLGE--------A--------------------G------L--------
--V-----D--------A---T---VG------------------FILGMAGWIYII---
---YEI----------FAG--EAAK-LS---E---------GSK---NA------GGQFA
FNTLRYIVTIG-WA--------------

>CL18310.Contig2_All.C6_8sample
-EVTTVFRYIDWLVTVPLQIVEFYLILAAVT---AVT--S-ILFW-RL-------LGA-S
LVM----LVFGYLGE--------A--------------------G------L--------
--M-----D--------V---T---VG------------------FIIGMAGWIYII---
---YEI----------FAG--EAAK-LN---E---------GSK---NA------GGQFA
FNTLRLIVTVG-WAIYPIGYFLGYMSGS

>CL18310.Contig3_All.C6_8sample
-EVTTVFRYIDWLITVPLQIVEFYLILAAVT---AVT--S-VLFW-RL-------LGA-S
LVM----LVFGFLGE--------A--------------------G------L--------
--V-----D--------A---T---VG------------------FILGMAGWIYII---
---YEI----------FAG--EAAK-LS---E---------DSK---NA------GGQFA
FNTLRLIVTVG-WAIY------------

>CL18310.Contig4_All.C6_8sample
-EVTTVFRYIDWLITVPLQIVEFYLILAAVT---AVT--S-VLFW-RL-------LGA-S
LVM----LVFGFLGE--------A--------------------G------L--------
--M-----D--------V---T---VG------------------FIIGMAGWIYII---
---YEI----------FAG--EAAK-LS---E---------DSK---NA------GGQFA
FNTLRLIVTVG-WAIYPIGYFLGYLSGS

>CL18807.Contig1_All.C9_5sample
-EVTTVYRYVDWLITVPLQIVEFYLILLAVT---TVS--S-GLFW-RL-------LGA-S
LVM----LIFGFLGE--------A--------------------G------L--------
--M-----D--------S---T---IA------------------FIPGMAGWIYIL---
---YEI----------FTG--EAAS-LS---A---------NSK---NP------GGQFA
FNTLKWIVTLG-WAIYPVGYFFGYLAGG

>CL18807.Contig2_All.C9_5sample
-EVTTVYRYVDWLITVPLQIVEFYLILLAVT---AVS--S-GLFW-RL-------LGA-S
LVM----LIFGFLGE--------A--------------------G------L--------
--M-----N--------S---T---IA------------------FIPGMAGWIYIL---
---YEI----------FSG--EAAS-LS---A---------NSK---NP------GGQFA
FNTLKWIVTAG-WAIYPIGYAAGYLAGG

>CL18807.Contig3_All.C9_5sample
-EVTTVFRYVDWLITVPLQIVEFYLILLAVT---VVS--S-GLFW-RL-------LGA-S
LVM----LIFGFLGE--------A--------------------G------L--------
--M-----D--------S---T---IA------------------FVPGMAAWIYII---
---YEV----------FSG--EASK-LS---D---------GSK---NA------GGQFA
FNTLRIIVTAG-WFIYPMGYALGYLGGG

>CL1899.Contig1_All.C6_8sample
-DTPTVYRYIDWLITVPLLMVEFYIILRAVG---SAS--G-GIFW-RL-------MIG-T
LVM----LVGGYMGE--------A--------------------G------Y--------
--I-----N--------L---W---AG------------------FIVGMAGWAYIL---
---YEV----------FAG--EAGK-MA---A---------DKA---PA------SVQSA
FSTMRWIVTIG-WAIYPLGYFFGYLTGG

>CL1899.Contig2_All.C6_8sample
-DTPTVYRYIDWLITVPLLMVEFYIILRAVG---SAS--G-GIFW-RL-------MIG-T
LVM----LVGGYMGE--------A--------------------G------Y--------
--I-----N--------Q---W---AG------------------FIVGMAGWAYIL---
---YEV----------FAG--EAGK-MA---A---------DKA---PA------SVQSA
FSTMRWIVTIG-WAIYPLGYFFGYLTGG

>CL19167.Contig10_All.C6_8sample
-TTPTVYRYIDWLITVPLLMIEFYLILRAIA---NVS--S-GIFW-RL-------TVG-T
LIM----LVGGYAGE--------V--------------------G------Y--------
--M-----N--------V---W---LG------------------FVIGMAGWFYIL---
---YEI----------FAG--EAGK-LS---A---------EQA---PE------SVKSA
FSTMRWIVTIG-WAIYPLGYFLGYLNG-

>CL19167.Contig11_All.C6_8sample
-DTPTVYRYIDWLITVPLLMIEFYLILRAIA---NVS--S-GIFW-RL-------TIG-T
LIM----LVGGYAGE--------V--------------------G------Y--------
--V-----N--------A---W---LG------------------FVIGMAGWFYIL---
---YEI----------FAG--EAGK-LS---A---------EQA---PE------SVKSA
FSTMRWIVTIG-WAIYPLGYFYGYLATG

>CL19167.Contig13_All.C6_8sample
-ETPTVYRYIDWLITVPLLMIEFYLILRAIA---NVS--S-GIFW-RL-------TVG-T
LIM----LVGGYAGE--------V--------------------G------Y--------
--M-----N--------V---W---LG------------------FVIGMAGWFYIL---
---YEI----------FAG--EAGK-LS---A---------EQA---PE------SVKSA
FSTMRWIVTIG-WAIYPLGYFYGYLATG

>CL19167.Contig1_All.C6_8sample
-TTPTVYRYIDWLITVPLLMIEFYLILRAIA---NVS--A-GIFW-RL-------TIG-T
LVM----LVGGYLGE--------A--------------------G------Y--------
--LGDGAGG--------L---W---LG------------------FIIGMAGWAYIL---
---YEI----------FAG--EAGK-VS---A---------EQA---PE------SVKSA
FSTMRWIVTIG-WAIYPLGYFY------

>CL19167.Contig2_All.C6_8sample
-DTPTVYRYIDWLITVPLLMIEFYLILRAIT---NIS--G-GVFW-RL-------TIG-T
LIM----LVGGYLGE--------A--------------------G------Y--------
--M-----N--------V---T---VA------------------FIIGMAGWAYIL---
---YEI----------FAG--EAGR-VA---A---------DEA---PE------SVKSA
YSTMRWIVTIG-WAIYPLGYFFGYMAGG

>CL19167.Contig5_All.C6_8sample
-QSPTVFRYVDWLITVPLQMIEFYLILAACT---AVA--M-GVFW-RL-------LVG-T
VIM----LLGGYLGE--------A--------------------G------F--------
--I-----N--------A---T---LG------------------FVIGMAGWAYIL---
---YEI----------FAG--EAGR-VA---A---------DEA---PE------SVKSA
FSLMRWIVTIG-WAIYPLGYFFGYLAGG

>CL19167.Contig6_All.C6_8sample
-ETPTVYRYIDWLITVPLLMIEFYLILRAIA---NVS--S-GIFW-RL-------TIG-T
LIM----LVGGYAGE--------A--------------------G------Y--------
--M-----N--------V---W---LG------------------FVIGMVGWFYIL---
---YEI----------FAG--EAGK-----------------------------------
----------------------------

>CL19167.Contig7_All.C6_8sample
-ETPTVYRYIDWLITVPLLMIEFYLILRAIA---NVS--S-GIFW-RL-------TIG-T
LIM----LIGGYAGE--------A--------------------G------Y--------
--M-----N--------V---W---LG------------------FVIGMVGWFYIL---
---YEI----------FAG--EAGK-LS---A---------EQA---PE------SVKSA
FSTMRWIVTIG-WAIYPLGYFYGYLATG

>CL19167.Contig8_All.C6_8sample
-DTPTVYRYVDWLITVPLQMVEFYFILAAVA---AVS--A-GIFW-RL-------MIG-S
LVM----LVAGYLGE--------A--------------------G------L--------
--V-----N--------A---W---LG------------------FVVGMAGWAYIL---
---YEI----------FAG--EAGK-VS---A---------ESA---PE------AVQKS
FGTMRMIVTVG-WAIYPLGYFLGYLNGA

>CL19287.Contig1_All.C6_8sample
-ETPTVFRYIDWLITVPLQIVEFYLIIAAVT---AVS--S-AVFW-KL-------LIA-S
LVM----LIGGFIGE--------A--------------------G------L------GD
VVV------------------W-----------------------WIVGMIAWLYII---
---YEI----------FMG--ETAK-AN---A---------GSG---HL------ASQQA
FNTIKWIVTIG-WAIYPIGYAWGYFGDG

>CL19287.Contig2_All.C6_8sample
-ETPTVFRYIDWLITVPLQIIEFYLIIAAVT---AIS--S-AVFW-KL-------LIA-S
LVM----LIGGFIGE--------A--------------------G------L------GD
VVV------------------W-----------------------WIVGMIAWLYII---
---YEI----------FMG--ETAK-AN---A---------GSG---NA------ASQQA
FNTIKWIVTVG-WAIYPIGYAWGYFGDG

>CL1955.Contig1_All.C9_5sample
---PTFFRYVDWVLTVPLMCVEFYLILKAAG---ATK----SLMW-KL-------IFL-S
VIM----LVTGYFGE--------A--------------------V------H--------
--T-----TGQGP---AL---W----G-------------------LVSGLAYFAIV---
---YEI----------WKG--GAAK-LA---E---------AAG---GA-------VLSA
HKTLLKFVFIG-WAIYPIGYMAGT-EGW

>CL1955.Contig3_All.C9_5sample
---TTAYRYVDWILTVPLMCVEFYLILKPAG---ATG----SLLK-KL-------ILL-S
VVM----LVCGYVGEA--IDRDNA--------------------Q---------------
--L------------------W----G------------------LVSGLA-YFAIV---
---AEV----------MFG--GAKK-LA---D---------SAG---GA-------TASA
HGMLCKFVLIG-WAIYPIGYMAGT-DG-

>CL20482.Contig1_All.C6_8sample
---PTAYRYIDWILTVPLMCVEFYLLTRLAG---ATK----TLLW-KL-------IIA-S
TWM----LVAGYIGEAF-----SD--------------------G---------------
--STSHSVT------------W----G-------------------VLSTVGYLYVL---
---YTA----------WFG--EVAQ-LA---A---------NSK---SE------VIQKG
VKALAWFVLVG-WAIYPIGYM--CMDG-

>CL20756.Contig2_All.C9_5sample
-VMNEGYRYADWLITVPLLIVELLIVLGVAK---ADR--T-SLMI-KL-------VPA-S
ILM----IGLGYPGE-------VA--------------------D------S--------
--N-----G-------AK---W---TF------------------WVLAMIPFAYIL---
---KTL----------YAELQKAGQ------R---------ETG-----------AVAKQ
IKNAT-----------------------

>CL21638.Contig3_All.C9_5sample
---VTAFRYVDWILTVPLMCVEFYLILQKAG---AQK----SLMW-NL-------ILL-S
TVM----LVTGYIGE--------A--------------------G---------------
--L-----G--------DAVVW-----------------------GTVSGISYFVIV---
---YIL----------WFG--SAGQ-LA---Q---------KAG---GA-------VLDA
FNALKWFVLVG-WAIYPIGYMIGT-DG-

>CL21638.Contig7_All.C9_5sample
---TTFFRYVDWILTVPLMCVEFYLILAKAG---ATK----KLMW-NL-------IFA-S
TVM----LVCGYIGE--------T--------------------G------D--------
--------N--------P---V---IW------------------GTISGLAYFWVA---
---YTV----------WLG--EAKG-LA---E---------KAG---GA-------VLEA
HNALCWFVLVG-W---------------

>CL21767.Contig1_All.C6_8sample
-EPVYYARYIDWVFTTPLMIWDLMALVDAPA--------S-NIFM----------VVGLD
VLM----IAAGFLGA---------------------------------------------
--MC-ERHE-------IR---W---AF------------------FVLGCLFFVIIV---
---NEL----------SQL----MN-KG---A---------VSK---EA--------QEV
YQSAARLTIVM-WTLYPVSWVLSEGTD-

>CL21767.Contig2_All.C6_8sample
-EPVYYARYIDWVFTTPLMIWDLMALVDAPA--------S-NIFM----------VVGLD
VLM----IAAGFLGA---------------------------------------------
--M-CERHE-------IR---W---AF------------------FVLGCLFFVIIV---
---NEL----------------SQL-MN---K---------GAV---SE------KAQKV
YQSAARLTIVM-WTLYPVSWVLSEGAD-

>CL21861.Contig1_All.C6_8sample
-EATTVYRYVDWLITVPLQIVEFYLILVAVT---AVT--S-ALFW-RL-------LGA-S
LVM----LVFGFLGE--------A--------------------G------I--------
--L-----D--------A---T---LG------------------FVIGMAGWIYII---
---YEV----------FSG--EASK-LA---A---------GSG---NK------GGQFA
FNTLRLILTAG-WAIYPIGYFLGYLGGG

>CL21861.Contig2_All.C6_8sample
-EATTVYRYVDWLITVPLQIVEFYLILVAVT---AVT--S-ALFW-RL-------LGA-S
LVM----LVFGFLGE--------A--------------------G------I--------
--L-----D--------A---T---LG------------------FVIGMAGWIYII---
---YEV----------FSG--EASK-LA---A---------GSG---NK------GGQFA
FNTLRLILTAG-WAIYPIGYFLGYLGGG

>CL21861.Contig3_All.C6_8sample
-EATTVYRYVDWLITVPLQIVEFYLILAAVT---AVT--S-ALFW-RL-------LGA-S
LVM----LVFGFLGE--------A--------------------G------L--------
--L-----D--------A---T---LG------------------FVIGMAGWIYII---
---YEV----------FSG--EASK-LA---A---------SSG---NK------GGIFA
FNTLRLILTAG-WFIYPVGYFLGYLGGG

>CL21984.Contig1_All.C6_8sample
---PTFFRYVDWTLTVPLMCVEFYLLTRAAG---ATK----SLLW-KL-------IIA-S
TWM----LVCGYIGE----SF----------------SD-----G------T------TA
HSV-----T------------W----G-------------------VLSTLGYIYIL---
---HAA----------WFG--EVAQ-LA---E---------KSN---SD------VVKRG
VRTLAWFVLVG-WAIYPIGYM--CMDG-

>CL21984.Contig2_All.C6_8sample
-------------LTVPLMCVEFYLLTKLAG---AKK----SLLW-KL-------IFA-S
TWM----LVCGYIGE----AFNP--------------EG-----G------S------TG
HSV-----M------------W----G-------------------VLSTLGYLYIL---
---HSV----------WLG--EVSQ-LA---D---------SSG---SD------VVKKG
VRYLAWFVLVG-WAIYPVGYM--CMPG-

>CL22207.Contig1_All.C9_5sample
-DITSI-RYIDWILTVPLMCVEFYLLLKVAG---ATT----KHLR-DL-------ILL-S
LAM----LIFGYVGE--------A--------------------G---------------
--M-----G------------NAALYG------------------FFSGVA-YFAIV---
---YMI----------KFG--DLAK-LA---K---------SAG---GS-------VEKA
HNTLFWFVLVG-WAIYPLGYMI------

>CL22207.Contig2_All.C9_5sample
-DITSI-RYIDWILTVPLMCVEFYLLLKVAG---ATT----KHLR-DL-------IVL-S
LVM----LITGYVGE--------A--------------------G---------------
--M-----G--------NAALW----G------------------LFSGLA-YFAIV---
---YMI----------KYG--DLSK-LA---K---------SAG---GS-------VEKA
HNTLFWFVLVG-WAIYPLGYMIGTAQAD

>CL22207.Contig3_All.C9_5sample
-DITSI-RYIDWILTVPLMCVEFYLLLKVAG---ATT----KHLR-DL-------IVL-S
LVM----LITGYVGE--------A--------------------G---------------
--M-----G--------NAALW----G------------------LFSGLA-YFAIV---
---YMI----------KYG--DLSK-LA---K---------SAG---GS-------VEKA
HNTLFWFVLVG-WAIYPLGYMIGTAEAD

>CL22616.Contig2_All.C9_5sample
---TTAYRYVDWILTVPLMCVEFYLILKPSG---ATK----SMLW-KL--------IGLS
VVM----LVTGYFGE--------A--------------------G---------------
--I-----GPLDA---QL---W----G------------------LVSGIA-YFAIV---
---AEI----------FVG--GAAK-LA---K---------SAG---GN-------VESA
HKMLCKFVLIG-WAIYPIGYMAGT-DG-

>CL22616.Contig3_All.C9_5sample
---TTAYRYVDWILTVPLMCVEFYLILKPSG---ATK----SLLW-KL-------ILL-S
TVM----LVTGYFGE--------A---------------------------------G--
--I-----GPLDA---QL---W----G------------------LVSGIA-YFAIV---
---AEI----------WFG--GASK-LA---K---------SAG---GN-------VESA
HKMLCKFVLIG-WAIYPIGYMAGT-DG-

>CL22616.Contig4_All.C9_5sample
---TTAYRYVDWILTVPLMCVEFYLILKPSG---ATK----SLLW-KL--------IGLS
TVM----LVTGYFGE--------A--------------------G---------------
--V-----GPLDA---QL---W----G------------------LVSGIA-YFAIV---
---AEI----------WFG--GASK-LA-------------KSA---GG------NVESA
HKMLCKFVLIG-WAIYPIGYMAGTD---

>CL23010.Contig1_All.C6_8sample
-ETPTVYRYIDWLLTVPLLMIEFFLILRAIG---NAS--G-GIFW-RL-------LIG-T
LVM----LVPGYMGE--------A--------------------G------Y--------
--I-----N--------V---T---VG------------------FVIGMLGWFYIL---
---YEI----------FAG--EAAQ-MA---A---------EQA---PE------AVQSA
YGTMRMVVTVG-WAIYPLGYALGYFVYV

>CL23563.Contig1_All.C9_5sample
---PTFFRYVDWILTVPLMCVEFYLILKAAG---ATK----SLMW-KL-------ILL-S
TVM----LVAGYFGE--------G--------------------V------Y--------
--T-----GGNGP---AL---W----G-------------------LISGLAYFAIV---
---YEI----------WKG--GASK-LA---E---------AAG---GA-------VLSA
HKTLVKFVVIG-WAIYPIGYMAGT-AGW

>CL23568.Contig1_All.C6_8sample
---PTFFRYVDWILTVPLMCVEFYLLTKLAG---AKK----SLLW-KL-------IAA-S
TWM----LVAGYIGE----ALT----------------D-----G------S------TA
HSV-----Q------------W----G-------------------VISTLGYLYIL---
---HNV----------WLG--EVAQ-LA---Q---------SSG---VE------SVKKG
VRALAWFVLVG-WAIYPIGYM--CMEG-

>CL23568.Contig2_All.C6_8sample
---------------VPLMCVEFYLLTKLAG---AKK----SLLW-KL-------IAA-S
TWM----LVAGYIGE----ALG----------------S-----G-------------TS
HSV-----T------------W----G-------------------VISTLGYLYIL---
---HSV----------WLG--EVAQ-LA---Q---------SSG---VD------SVKKG
VRALAWFVLVG-WAIYPIGYM--CMDG-

>CL23853.Contig1_All.C6_8sample
---PTALRYIDWTLTVPLMCVEFYLLTRIAG---ASR----SLLW-KL-------ILA-S
VWM----LVMGYIGE----AFNPE--------------K-----G------D------TT
HSV-----I------------Y----G-------------------VLSTLGYLYVL---
---YTV----------WIG--EVAQ-LA---D---------KSN---SA------AVKKG
VRALAWFVLVG-WAIYPIGYM--CMPG-

>CL23853.Contig2_All.C6_8sample
---PTALRYIDWTLTVPLMCVEFYLLTRIAG---ASK----SLLW-KL-------ILA-S
VWM----LVMGYIGE----AFNPE--------------K-----G------D------TT
HSV-----I------------Y----G-------------------VLSTLGYLYVL---
---YTV----------WIG--EVAQ-LA---D---------RSN---SA------AVKKG
VRALAWFVLVG-----------------

>CL24.Contig10_All.C9_5sample
-DSPTVYRYIDWLITVPLQMVEFYLILAAVR---KVP--S-GIFW-RL-------LIG-S
TVM----LVGGYLGE--------A--------------------G------Y--------
--I-----N--------S---M---LG------------------FIIGMAGWIYVL---
---YEI----------FSG--EAGK-AA---A---------KSG---NK------ALSTA
FSALRMIVTVG-WAIYPLGYIFGYLTG-

>CL24.Contig11_All.C9_5sample
-DSPTVYRYIDWLITVPLQMVEFYLILAAIG---KAN--S-GMFW-RL-------LIG-S
LVM----LIGGYLGE--------A--------------------G------Y--------
--I-----N--------A---T---LG------------------FIIGMAGWVYIL---
---YEV----------FSG--EAGK-AA---S---------KSG---NK------ALVTA
FGAMRMIVTVG-WAIYPLGYVFGYLTG-

>CL24.Contig13_All.C9_5sample
-DSPTVYRYIDWLITVPLQMVEFYLILVAVR---KAN--S-GMFW-RL-------LIG-S
LVM----LIGGYLGE--------A--------------------G------Y--------
--I-----N--------A---T---LG------------------FVIGMAGWIYIL---
---YEI----------FSG--EAGR-AA---A---------KSG---NK------ALVTA
FGAMRMIVTVG-WAIYPLGYVFGYLTG-

>CL24.Contig14_All.C9_5sample
-DSPTVYRYIDWLITVPLQMIEFYLILAAIR---KVP--S-GIFW-RL-------LIG-S
VVM----LVGGYLGE--------A--------------------G------Y--------
--I-----N--------A---M---LG------------------FIVGMAGWIYIL---
---YEV----------FSG--EAGK-AA---A---------KSG---NK------ALVTA
FSAMRMIVTVG-WAIYPLGYVFGYLTG-

>CL24.Contig15_All.C9_5sample
-DTPTVYRYIDWLITVPLQLVEFYLILSAVK---KVP--T-GIFW-RI-------LIG-S
LVM----LIGGYLGE--------A--------------------G------F--------
--I-----N--------A---T---LG------------------FIIGMAGWIYIL---
---YEI----------FSG--EAGK-VA---A---------KSG---NK------ALVTA
FGALRMIVTVG-WAIYPLGYIFGYLTG-

>CL24.Contig16_All.C9_5sample
-DSPTVYRYIDWLITVPLQMIEFYLILAAIR---KVP--S-GIFW-RL-------LIG-S
VVM----LVGGYLGE--------A--------------------G------Y--------
--I-----N--------A---T---LG------------------FVIGMAGWIYIL---
---YEV----------FSG--EAGK-AA---S---------KSG---NK------ALVTA
FGAMRMIVTIG-WAIYPLGYIFGYLTG-

>CL24.Contig17_All.C9_5sample
-DSPTVYRYIDWLITVPLQMIEFYLILAAIR---KVP--S-GIFW-RL-------LIG-S
VVM----LVGGYLGE--------A--------------------G------Y--------
--I-----N--------A---T---LG------------------FVIGMAGWIYIL---
---YEV----------FSG--EAGK-IA---A---------KSG---NK------GLVTA
FGAMRMIVTIG-WAIYPLGYVFGYLTG-

>CL24.Contig18_All.C9_5sample
-DTPTVYRYIDWLITVPLQMVEFYLILAAVR---KVP--S-SIFW-KL-------LIG-S
LVM----LIGGYLGE--------A--------------------G------Y--------
--I-----Q--------P---F---VG------------------FVIGMAGWIYIL---
---FEI----------FSG--EAGT-MA---A---------KAG---NK------AMTTA
FSAMRIIVTIG-WAIYPLGYIFGYLTG-

>CL24.Contig19_All.C9_5sample
-DTPTVYRYIDWLITVPLQMIEFYLILAAIR---KVP--S-GIFW-RL-------LIG-S
VVM----LVGGYLGE--------A--------------------G------Y--------
--I-----N--------A---T---LG------------------FVIGMAGWIYIL---
---YEV----------FSG--EAGK-AA---S---------KSG---NK------ALVTA
FGAMRMIVTIG-WAIYPLGYIFGYLTG-

>CL24.Contig1_All.C9_5sample
-DSPTVYRYIDWLITVPLQMIEFYLILAAVR---KIP--G-AIFW-RL-------LIG-S
LVM----LIGGYMGE--------A--------------------G------Y--------
--I-----N--------A---M---LG------------------FIIGMAGWIYIL---
---YEV----------FSG--EAGK-LA---A---------KSG---NK------PLATA
WGAMRMIVTVG-WAIYPLGYVFGYLVG-

>CL24.Contig20_All.C9_5sample
-DTPTVYRYIDWLITVPLQLVEFYLILSAVR---KVP--T-GIFW-RI-------LIG-S
LVM----LVGGYLGE--------A--------------------G------F--------
--I-----N--------P---M---LG------------------FIIGIAGWIYIL---
---YEI----------FSG--EAGK-AV---S---------KSG---NK------ALVTA
FGALRMIVTVG-WAIYPLGYVFGYLTG-

>CL24.Contig21_All.C9_5sample
-DTPTVYRYIDWLITVPLQLIEFYLILAAVK---KVP--T-GIFW-RI-------LIG-S
LVM----LVGGYLGE--------A--------------------G------Y--------
--I-----N--------A---T---LG------------------FIIGMAGWVYIL---
---YEI----------FSG--EAGK-AA---S---------KSG---NK------ALVTA
FGAMRMIVTVG-WAIYPLGYVFGYLTG-

>CL24.Contig22_All.C9_5sample
-DSPTVYRYIDWLITVPLQMVEFYLILVAVR---KVP--S-GIFW-RL-------LIG-S
LVM----LIGGYLGE--------A--------------------G------Y--------
--I-----N--------A---T---LG------------------FVIGMAGWVYIL---
---YEI----------FSG--EAGK-AA---A---------KSG---NK------ALVTA
FGAMRMIVTVG-WAIYPLGYVFGYLTG-

>CL24.Contig23_All.C9_5sample
-DTPTVYRYIDWLITVPLQLVEFYLILSAVR---KVD--S-NIFW-RI-------LIG-S
LVM----LVGGYAGE--------A--------------------G------F--------
--I-----N--------A---M---LG------------------FIIGMAGWIYIL---
---YEI----------FSG--EAGK-SM---A---------KSG---NK------SLVTA
FSALRMIVTVG-WAIYPLGYVFGYLTG-

>CL24.Contig24_All.C9_5sample
-ESPTVYRYIDWLITVPLQMIEFYLILAAVR---KVP--G-GIFW-RL-------LIG-S
LVM----LIGGYLGE--------A--------------------G------Y--------
--I-----N--------S---M---LG------------------FIIGIAGWIYIL---
---YEV----------FSG--EAGK-IA---A---------KTG---NK------PLATA
WGAMRMIVTIG-WAIYPLGYIFGYLVG-

>CL24.Contig25_All.C9_5sample
-DSPTVYRYIDWLITVPLQMIEFYLILAAVK---KVS--G-GIFW-RL-------LIG-S
LVM----LIGGYLGE--------A--------------------G------Y--------
--I-----N--------A---M---MG------------------FIIGIAGWIYIL---
---YEV----------FSG--EAGK-IA---A---------KSG---NK------GLVTA
FGAMRMIVTIG-WAIYPLGYVFGYLTG-

>CL24.Contig26_All.C9_5sample
-DTPTVYRYIDWLITVPLQLVEFYLILAAVK---KVP--T-GIFW-RI-------LIG-S
IVM----LVGGYMGE--------A--------------------G------F--------
--I-----A--------P---M---LG------------------FIIGMAGWIYIL---
---YEI----------FSG--EAGK-TV---A---------RSG---NK------SLVTA
FSALRMIVTVG-WAIYPLGYVFGYLTG-

>CL24.Contig27_All.C9_5sample
-DTPTVYRYIDWLITVPLQLVEFYLILSAVR---KVD--T-NIFW-RI-------LIG-S
LVM----LVGGYLGE--------A--------------------G------F--------
--I-----N--------P---M---LG------------------FIIGMAGWIYIL---
---YEI----------FSG--EAGK-VV---S---------KSG---NK------SLATA
FGALRMIVTVG-WAIYPL----------

>CL24.Contig28_All.C9_5sample
-DTPTVYRYIDWLITVPLQLVEFYLILSAVK---KVP--T-GIFW-RI-------LIG-S
LVM----LIGGYLGE--------A--------------------G------M--------
--I-----N--------A---T---LG------------------FVIGMAGWIYIL---
---YEI----------FSG--EAGK-VA---A---------KSG---NK------SLVTA
FSALRMIVTVG-WAIYPLGYIFGYLTG-

>CL24.Contig29_All.C9_5sample
-DSPTVYRYIDWLITVPLQMIEFYLILAAIR---KVP--S-GIFW-RL-------LIG-S
VVM----LVGGYLGE--------A--------------------G------Y--------
--I-----N--------A---M---LG------------------FIVGMAGWIYIL---
---YEV----------FSG--EAGK-IA---A---------KTG---NK------PLATA
WGAMRMIVTIG-WAIYPLGYIFGYLVG-

>CL24.Contig2_All.C9_5sample
-ESPTVYRYIDWLITVPLQMIEFYLILAAVR---KVP--G-GIFW-RL-------LIG-S
LVM----LIGGYLGE--------A--------------------G------Y--------
--I-----N--------A---L---LG------------------FIIGMAGWFYIL---
---YEV----------FSG--EAGK-IA---A---------KSG---NK------GLVTA
FGAMRMIVTIG-WAIYPLGYVFGYLTG-

>CL24.Contig30_All.C9_5sample
-DSPTVYRYIDWLITVPLQMIEFYLILAAVK---KIP--G-AIFW-RL-------LIG-S
LVM----LIGGYLGE--------A--------------------G------Y--------
--I-----N--------A---M---LG------------------FIVGMAGWIYIL---
---YEV----------FSG--EAGK-IA---A---------KTG---NK------GLVTA
FGAMRMIVTIG-WAIYPLGYVFGYLTG-

>CL24.Contig31_All.C9_5sample
-DSPTVYRYIDWLITVPLQMVEFYLILVAVR---KAN--S-GMFW-RL-------LIG-S
LVM----LIGGYLGE--------A--------------------G------Y--------
--I-----N--------A---T---LG------------------FVIGMAGWIYIL---
---YEI----------FSG--EAGR-AA---A---------KSG---NK------ALVTA
FGAMRMIVTVG-WAIYPLGYVFGYLTG-

>CL24.Contig32_All.C9_5sample
-DSPTVYRYIDWLITVPLQMIEFYLILVAVR---KAN--S-GIFW-RL-------LIG-S
LVM----LIGGYLGE--------A--------------------G------Y--------
--I-----N--------A---T---LG------------------FVIGMAGWIYIL---
---YEI----------FSG--EAGK-AA---S---------KSG---NK------ALVTA
FGAMRMIVTVG-WAIYPLGYIFGYLTG-

>CL24.Contig34_All.C9_5sample
-DTPTVYRYIDWLITVPLQLVEFYLILSAVK---KVP--T-GIFW-RI-------LIG-S
LVM----LIGGYLGE--------A--------------------G------M--------
--I-----N--------A---T---LG------------------FVIGMAGWIYIL---
---YEI----------FSG--EAGK-VA---A---------KSG---NK------SLVTA
FSALRMIVTVG-WAIYPL----------

>CL24.Contig35_All.C9_5sample
-DTPTVYRYIDWLITVPLQLVEFYLILAAVR---KVP--T-GIFW-RI-------LIG-S
IVM----LVGGYAGE--------A--------------------G------F--------
--I-----N--------A---M---LG------------------FIIGMAGWIYIL---
---YEI----------FSG--EAGK-SM---A---------KSG---NK------SLVTA
FSALRMIVTVG-WAIYPLGYVFGYLTG-

>CL24.Contig36_All.C9_5sample
-ESPTVYRYIDWLITVPLQMIEFYLILAAVR---KVP--G-GIFW-RL-------LIG-S
LVM----LIGGYLGE--------A--------------------G------Y--------
--I-----N--------A---L---LG------------------FIIGMAGWLYIL---
---YEV----------FSG--EAGK-AA---A---------KSG---NK------GLVTA
FSAMRMIVTIG-WAIYPLGYVFGYLTG-

>CL24.Contig37_All.C9_5sample
-ESPTVYRYIDWLITVPLLMLEFYFVLAAVK---KVP--S-SVFW-KL-------LIG-S
LVM----LIGGYLGE--------A--------------------G------Y--------
--I-----Q--------P---F---VG------------------FVIGMAGWIYIL---
---FEV----------FSG--EAGT-LA---A---------KAG---NK------SLQTA
FSAMRIIVTIG-WAVYPLGYIFGYLTG-

>CL24.Contig38_All.C9_5sample
-DSPTVYRYIDWLITVPLQMVEFYLILAAIN---KAN--S-GMFW-RL-------LIG-S
LVM----LIGGYLGE--------A--------------------G------Y--------
--I-----N--------A---T---LG------------------FIIGMAGWVYIL---
---YEV----------FSG--EAGK-AA---A---------KSG---NK------ALVTA
FGAMRMIVTVG-WAIYPLGYVFGYLTG-

>CL24.Contig39_All.C9_5sample
-DTPTVYRYIDWLITVPLQLVEFYLILSAVR---KVD--S-NIFW-RI-------LIG-S
LVM----LIGGYLGE--------A--------------------G------F--------
--I-----N--------A---T---LG------------------FIIGIAGWIYIL---
---YEI----------FSG--EAGK-AA---A---------KSG---NK------SLVTA
FGALRMIVTVG-WAIYPLGYIFGYLTG-

>CL24.Contig3_All.C9_5sample
-DTPTVYRYIDWLITVPLQLVEFYLILSAVR---KVD--T-NIFW-RI-------LIG-S
LVM----LIGGYLGE--------A--------------------G------F--------
--I-----N--------A---T---LG------------------FIIGMAGWIYIL---
---YEI----------FSG--EAGK-AA---A---------KSG---NK------SLVTA
FGALRMIVTVG-WAIYPLGYVFGYLTG-

>CL24.Contig40_All.C9_5sample
-DTPTVYRYIDWLITVPLQLVEFYLILSAVR---KVD--T-NIFW-RI-------LIG-S
LVM----LIGGYLGE--------A--------------------G------F--------
--I-----N--------A---T---LG------------------FIIGMAGWIYIL---
---YEI----------FSG--EAGK-VA---A---------KSG---NK------SLVTA
FGALRMIVTVG-WAIYPLGYIFGYLTG-

>CL24.Contig41_All.C9_5sample
-DSPTVYRYIDWLITVPLQIVEFYLILAAVR---KVP--S-SIFW-KL-------LIA-S
IVM----LVGGYLGE--------A--------------------G------Y--------
--I-----Q--------P---F---VG------------------FVIGMAGWIYIL---
---FEI----------FSG--ETGT-LA---A---------KSG---NK------AMNTA
FSAMRIIVTIG-WAIYPLGYVFGYLTG-

>CL24.Contig43_All.C9_5sample
-DTPTVYRYIDWLITVPLQLVEFYLILSAVR---KVD--S-GIFW-RI-------LIG-S
LVM----LVGGYLGE--------A--------------------G------F--------
--I-----N--------A---M---LG------------------FIIGMAGWIYIL---
---YEI----------FSG--EAGK-AA---A---------KSG---NK------ALVTA
FGALRMIVTIG-WAIYPLGYIFGYLTG-

>CL24.Contig44_All.C9_5sample
-DSPTVYRYIDWLITVPLQMVEFYLILAAVR---KVP--S-GIFW-RL-------LIG-S
TVM----LVGGYLGE--------A--------------------G------Y--------
--I-----N--------S---M---LG------------------FIIGMAGWIYVL---
---YEI----------FSG--EAGK-AA---A---------KSG---NK------ALSTA
FSALRMIVTVG-WAIYPLGYIFGYLTG-

>CL24.Contig45_All.C9_5sample
-DTPTVYRYIDWLITVPLQLIEFYLILAAVK---KVP--T-GIFW-RI-------LIG-S
IVM----LVGGYMGE--------A--------------------G------F--------
--I-----A--------P---M---LG------------------FIIGMAGWIYIL---
---YEI----------FSG--EAGK-TV---A---------RSG---NK------SLVTA
FGALRMIVTVG-WAIYPLGYVFGYLTG-

>CL24.Contig46_All.C9_5sample
-DTPTVYRYIDWLITVPLQLVEFYLILSAVR---KVD--T-NIFW-RI-------LIG-S
LVM----LVGGYLGE--------A--------------------G------F--------
--I-----N--------P---M---LG------------------FIIGMAGWIYIL---
---YEI----------FSG--EAGK-VA---A---------KSG---NK------ALVTA
FGALRMIVTIG-WAIYPLGYIFGYLTG-

>CL24.Contig47_All.C9_5sample
-DTPTVYRYIDWLITVPLQLIEFYLILAAVK---KVP--T-GIFW-RI-------LIG-S
LVM----LVGGYLGE--------A--------------------G------F--------
--I-----N--------P---M---LG------------------FIIGMAGWIYIL---
---YEI----------FSG--EAGK-TV---S---------RSG---NK------SLVTA
FSALRMIVTVG-WAIYPLGYVFGYLTG-

>CL24.Contig48_All.C9_5sample
-DTPTVYRYIDWLITVPLQMVEFYLILAAVR---KVP--T-SIFW-KL-------LIG-S
LVM----LIGGYLGE--------A--------------------G------Y--------
--I-----Q--------P---F---VG------------------FVIGMAGWIYIL---
---FEI----------FSG--EAGT-MA---A---------KAG---NK------AMSTA
FSAMRIIVTIG-WAIYPLGYIFGYLTG-

>CL24.Contig49_All.C9_5sample
-DSPTVYRYIDWLITVPLQMIEFYLILAAVR---KVP--T-SIFW-KL-------LIG-S
LVM----LIGGYLGE--------A--------------------G------Y--------
--I-----Q--------P---F---VG------------------FVIGMAGWIYIL---
---FEI----------FSG--EAGT-MA---A---------KAG---NK------AMSTA
FSAMRIIVTIG-WAIYPLGYIFGYLTG-

>CL24.Contig50_All.C9_5sample
-DTPTVYRYIDWLITVPLQLVEFYLILSAVR---KVD--S-GIFW-RI-------LIG-S
LVM----LVGGYLGE--------A--------------------G------F--------
--I-----N--------A---T---LG------------------FIIGIAGWVYIL---
---YEI----------FSG--EAGK-VA---A---------KSG---NK------SLVTA
FGALRMIVTVG-WAIYPLGYIFGYLTG-

>CL24.Contig51_All.C9_5sample
-DTPTVYRYIDWLITVPLQLVEFYLILSAVR---KVD--S-NIFW-RI-------LIG-S
LVM----LVGGYLGE--------A--------------------G------F--------
--I-----N--------A---T---LG------------------FIIGIAGWIYIL---
---YEI----------FSG--EAGK-AA---A---------KSG---NK------SLVTA
FGALRMIVTIG-WAIYPLGYIFGYLTG-

>CL24.Contig53_All.C9_5sample
-DSPTVYRYIDWLITVPLQMVEFYLILVAVG---KAN--S-GMFW-RL-------LIG-S
LVM----LVGGYLGE--------A--------------------G------Y--------
--I-----N--------A---M---LG------------------FIVGMAGWIYIL---
---YEV----------FSG--EAGK-IA---A---------KTG---NK------PLATA
WGAMRMIVTIG-WAIYPLGYIFGYLVG-

>CL24.Contig54_All.C9_5sample
-DSPTVYRYIDWLITVPLQMIEFYLILAAVK---KIP--G-AIFW-RL-------LIG-S
LVM----LIGGYLGE--------A--------------------G------Y--------
--I-----N--------A---M---LG------------------FIVGMAGWIYIL---
---YEV----------FSG--EAGK-IA---A---------KTG---NK------PLATA
WGAMRMIVTIG-WAIYPLGYIFGYLVG-

>CL24.Contig55_All.C9_5sample
-DSPTVYRYIDWLITVPLLMLEFYFVLAAVN---KSD--S-GIFW-RL-------MIG-T
LVM----LVGGYLGE--------A--------------------G------Y--------
--I-----N--------A---T---LG------------------FIIGMAGWVYIL---
---YEV----------FSG--EAGK-RA---A---------KSG---NK------SLVTA
FGAMRMIVTVG-WAIYPLGYIFGYLTG-

>CL24.Contig56_All.C9_5sample
-DTPTVYRYIDWLITVPLQLVEFYLILSAVR---KVD--S-GIFW-RI-------FIG-S
LVM----LVGGYLGE--------A--------------------G------F--------
--I-----N--------P---M---LG------------------FIIGMAGWIYIL---
---YEI----------FSG--EAGK-TV---S---------RSG---NK------SLVTA
FGALRMIVTVG-WAIYPLGYVFGYLTG-

>CL24.Contig57_All.C9_5sample
-DSPTVYRYIDWLITVPLQMIEFYLILAAVR---KVP--G-GIFW-RL-------LIG-S
LVM----LIGGYLGE--------A--------------------G------Y--------
--I-----N--------D---M---LG------------------FIIGIAGWIYIL---
---YEV----------FSG--EAGK-AA---A---------KSG---NK------SLVTA
FSAMRMIVTIG-WAIYPLGYVFGYLTG-

>CL24.Contig5_All.C9_5sample
-ETPTVYRYIDWLITVPLQLVEFYLILAAIR---KVP--T-TIFW-RI-------LIG-S
LVM----LVGGYLGE--------A--------------------G------F--------
--I-----N--------A---M---LG------------------FIIGIAGWIYIL---
---YEI----------FSG--EAGK-VA---A---------KSG---NK------SLVTA
FSALRMIVTVG-WAIYPLGYIFGYLTG-

>CL24.Contig60_All.C9_5sample
-ETPTVYRYIDWLITVPLQMIEFYLILAAVK---KIP--G-AIFW-RL-------LIG-S
LVM----LIGGYLGE--------A--------------------G------Y--------
--I-----N--------E---M---LG------------------FIIGIAGWIYIL---
---YEI----------FSG--EAGK-AA---A---------KSG---NK------ALVTA
FSAMRMIVTIG-WAIYPLGYIFGYLTG-

>CL24.Contig61_All.C9_5sample
-DTPTVYRYIDWLITVPLQLVEFYLILAAVR---KVP--S-NMFW-RI-------LIG-S
LVM----LVGGYLGE--------A--------------------G------F--------
--I-----A--------P---M---LG------------------FIIGIAGWIYIL---
---YEI----------FSG--EAGK-AA---A---------KSG---NK------SLVTA
FGALRMIVTVG-WAIYPLGYVFGYLTG-

>CL24.Contig63_All.C9_5sample
-DTPTVYRYIDWLITVPLQLIEFYLILAAVK---KVP--T-GIFW-RI-------LIG-S
IVM----LVGGYMGE--------A--------------------G------F--------
--I-----N--------A---T---LG------------------FIIGIAGWIYIL---
---YEI----------FSG--EAGK-AA---A---------KSG---NK------ALVTA
FGALRMIVTVG-WAIYPLGYIFGYLTG-

>CL24.Contig64_All.C9_5sample
-DTPTVYRYIDWLITVPLQLVEFYLILAAVR---KVP--S-TMFW-RI-------LIG-S
LVM----LVGGYLGE--------A--------------------G------F--------
--I-----N--------P---M---LG------------------FIIGIAGWIYIL---
---FEI----------FSG--EAGK-AV---A---------KSG---NK------SLVTA
FGALRMIVTIG-WAIYPLGYIFGYLTG-

>CL24.Contig65_All.C9_5sample
-DTPTVYRYIDWLITVPLQLVEFYLILSAVR---KVD--S-NIFW-RI-------LIG-S
LVM----LVGGFLGE--------A--------------------G------K--------
--I-----P--------A---I---LG------------------FIIGMAGWIYIL---
---YEI----------FSG--EAGK-AA---A---------KSG---NK------ALVTA
FGAMRMIVTIG-W---------------

>CL24.Contig66_All.C9_5sample
-ETPTVYRYIDWLITVPLQLVEFYLILAAVK---KVP--T-GIFW-RI-------LIG-S
IVM----LVGGYMGE--------A--------------------G------F--------
--I-----N--------P---M---LG------------------FIIGMAGWIYIL---
---YEI----------FSG--EAGK-AA---A---------KSG---NK------ALVTA
FGALRMIVTIG-WAIYPLGYIFGYLTG-

>CL24.Contig68_All.C9_5sample
-DTPTVYRYIDWLITVPLQLIEFYLILAAVK---KVP--T-GIFW-RI-------LMG-S
LVM----LVGGYCGE--------A--------------------G------F--------
--I-----A--------P---M---LG------------------FIIGMAGWIYIL---
---YEI----------FSG--EAGK-TV---S---------RSG---NK------ALATA
FGALRMIVTVG-WAIYPLGYIFGYLTG-

>CL24.Contig69_All.C9_5sample
-DTPTVYRYIDWLITVPLQLIEFYLILAAVR---KVP--T-GIFW-RI-------LIG-S
IVM----LVGGYMGE--------A--------------------G------F--------
--I-----N--------P---M---LG------------------FIIGIAGWIYIL---
---YEI----------FSG--EAGK-AA---A---------KSG---NK------SLVTA
FGALRMIVTVG-WAIYPLGYIFGYLTG-

>CL24.Contig6_All.C9_5sample
-DTPTVYRYIDWLITVPLQLIEFYLILAAVK---KVP--T-GIFW-RI-------LMG-S
LVM----LVGGYCGE--------A--------------------G------F--------
--I-----A--------P---M---LG------------------FIIGMAGWIYIL---
---YEI----------FSG--EAGK-TV---A---------RSG---NK------ALATA
FGALRMIVTVG-WAIYPLGYVFGYLTG-

>CL24.Contig70_All.C9_5sample
-DTPTVYRYIDWLITVPLQLVEFYLILAAVR---KVP--S-NMFW-RI-------LIG-S
LVM----LVGGYLGE--------A--------------------G------F--------
--I-----N--------A---M---LG------------------FIIGIAGWIYIL---
---YEI----------FSG--EAGK-AV---A---------KSG---NK------SLVTA
FGALRMIVTVG-WAIYPLGYIFGYLTG-

>CL24.Contig72_All.C9_5sample
-DSPTVYRYIDWLITVPLQMIEFYLILVAVR---KAN--S-GIFW-RL-------LIG-S
LVM----LIGGYLGE--------A--------------------G------Y--------
--I-----N--------A---T---LG------------------FVIGMAGWIYIL---
---YEI----------FSG--EAGK-VA---A---------KSG---NK------ALVTA
FGALRMIVTVG-WAIYPLGYVFGYLTG-

>CL24.Contig7_All.C9_5sample
-DSPTVYRYIDWLITVPLQMVEFYLILAAVG---KAN--S-GMFW-RL-------LIG-S
LVM----LIGGYLGE--------A--------------------G------Y--------
--I-----P--------N---T---LG------------------FIIGMAGWLYIL---
---YEV----------FSG--ESGK-AA---A---------KSG---NK------ALVTA
FGALRMIVTVG-WAIYPLGYIFGYLTG-

>CL24.Contig8_All.C9_5sample
-DTPTVYRYIDWLITVPLQLVEFYLILAAVK---KVP--T-GIFW-RI-------LIG-S
IVM----LVGGYMGE--------A--------------------G------F--------
--I-----P--------P---M---MG------------------FIVGMAGWIYIL---
---YEI----------FSG--EAGK-TV---A---------RSG---NK------SLVTA
FGALRMIVTVG-WAIYPLGYVFGYLTG-

>CL24.Contig9_All.C9_5sample
-ETPTVYRYIDWLITVPLQLVEFYLILSAVR---KVD--T-NIFW-RI-------LIG-S
LVM----LVGGYLGE--------A--------------------G------F--------
--I-----N--------A---T---LG------------------FIIGMAGWIYIL---
---YEI----------FSG--EAGK-VA---A---------KSG---NK------SLVTA
FGALRMIVTVG-WAIYPLGYIFGYLTG-

>CL24187.Contig2_All.C9_5sample
-STPIDYRYIDWLITVPLQMIEFFIILRAAG---SVV--GSGSFM-RL-------LFG-T
LFM----LIFGYAGE--------A--------------------G------L--------
--M-----N--------Y---W---LG------------------FGLGMLGWAVII---
---YEI----------FGG--EAGK-AA---A----------SA---SE------SVRSA
FSAMRWIVLVG-WAIYPLGYVAGAVVG-

>CL24828.Contig4_All.C6_8sample
-PFNDAYRYMDWLLTVPLLLIEILLVMKLEP---EVY--N-EKAK-TL-------GVG-S
ALM----IISGYYGE-----LTVT--------------------G------N--------
--L-----T-------PR---W---VC------------------WFVSMLFFLYIV---
---YEL----------LVG---LSA-AT---E---------LES---DP------TIKGK
IKMAQVMTCIS-WCTYPVVYLFPMLGIN

>CL25181.Contig1_All.C6_8sample
-PFNDAYRYMDWLLTVPLLVVELLLLCSVAA---EKK--E-GLIF-NT-------VVA-T
VLM----LIFGYLGE-------TS--------------------G------G--------
--T-----S----LSDSR---G---IY------------------GFLSTIPFVYIV---
---WVL----------WNE--VTVA-MA---D---------KEG-----------HLKVL
YRNIRLLLIFT-WGYYPIVYMAPFIMDP

>CL25181.Contig2_All.C6_8sample
-PFNDAYRYMDWLLTVPLLVVELLLLCSVAA---EKK--E-GLIF-NT-------VVA-T
VLM----LIFGYLGE-------TS--------------------G---GTSL-----TDS
RGI----------------------FG-------------------FLSTVPFVYIV---
---WVL----------WNE--VTVA-MA---D---------KEG-----------HLKIL
YRNIRLLLIFT-WGYYPIVYMAPFIMDP

>CL25318.Contig1_All.C6_8sample
-DITSI-RYIDWILTVPLMCVEFYLLLKVAG---ATT----KHLR-DL-------IVL-S
LIM----LITGYVGE--------A--------------------G---------------
--M-----G------------NAALYG------------------FFSGVA-YFAIV---
---YMI----------KFG--DLAK-LA---K---------SAG---GS-------VEKA
HNTLFWFVLVG-WAIYPLGYMIGTADGQ

>CL25318.Contig2_All.C6_8sample
-DITSI-RYIDWILTVPLMCVEFYLLLKVAG---ATT----KHLR-DL-------IVL-S
LVM----LITGYVGE--------A--------------------G---------------
--M-----G--------NAALW----G------------------LFSGLA-YFAIV---
---YMI----------KYG--DLSK-LA---K---------SAG---GS-------VEKA
HNTLFWFVLVG-WAIYPLGYMIGTAEAD

>CL25318.Contig3_All.C6_8sample
-DITSI-RYIDWILTVPLMCVEFYLLLKVAG---ATT----KHLR-DL-------IVL-S
LVM----LVTGYVGE--------A--------------------G---------------
--M-----G--------NAALW----G------------------LFSGLA-YFAIV---
---YMI----------KYG--DLSK-LA---K---------SAG---GS-------VEKA
HNTLFWFVLVG-WAIYPLGYMIGTAQAD

>CL26219.Contig2_All.C6_8sample
-ETPNVYRYIDWLITVPLQMIEFWLILAAVG---AAV--GGASFL-RL-------LVG-T
LVM----LVFGYLGE--------A--------------------G------Y--------
--M-----D--------A---T---IA------------------FVIAMIGWAIII---
---YEI----------FAG--EASK--A---A---------GSS---NA------SVQGA
FSAMRLIVLVG-W---------------

>CL27437.Contig1_All.C9_5sample
-EATTVYRYVDWLITVPLQIVEFYLILVAVT---AVT--S-ALFW-RL-------LGA-S
LVM----LVFGFLGE--------A--------------------G------I--------
--L-----D--------A---T---LG------------------FVIGMAGWIYII---
---YEV----------FSG--EASK-LA---A---------GSG---NK------GGQFA
FNTLRLILTAG-WAIYPIGYFLGYLGGG

>CL27437.Contig2_All.C9_5sample
-EATTVYRYVDWLITVPLQIVEFYLILVAVT---AVT--S-ALFW-RL-------LGA-S
LVM----LVFGFLGE--------A--------------------G------I--------
--L-----D--------A---T---LG------------------FVIGMAGWIYII---
---YEV----------FSG--EASK-LA---A---------GSG---NK------GGQFA
FNTLRLILTAG-WAIYPIGYFLGYLGGG

>CL27526.Contig1_All.C6_8sample
-ESPTFFRYVDWILTVPLMCVEFYLILKVAG---ATK----SLMW-KL--------IGLS
VVM----LVTGYLGE--------T--------------------G---DSAV--------
--L------------------W----G------------------TISGLA-YFVIA---
---YEV----------WLG--GAKK-LA---E---------AAG---GQ-------VLES
HKMLCWFVLVG-WSIYPLGYMIGT-DG-

>CL27589.Contig1_All.C9_5sample
-PFNDAYRYMDWLLTVPLLLIEILLVMKLEA---DDF--N-SRAW-TL-------GFG-S
ALM----ITSGYYGE-----LVVT--------------------G------D--------
--L-----T-------PR---W---VC------------------WFASMSFFLYIV---
---YEL----------LVG---LAA-AT---A---------SEP---NP------EIAKK
IGTAQVMTVIS-WCTYPIVYLFPMLGIS

>CL28.Contig1_All.C6_8sample
-PFNDAYRYMDWLLTVPLLLIEILLVMKLDA---ADF--N-SRAW-TL-------GFG-S
ALM----IVSGYYGE-----LVVT--------------------G------D--------
--L-----T-------PR---W---MC------------------WFLSMAFFLYIV---
---YEL----------LVG---LAA-AT---A---------SEA---DP------VIASK
IGTAQVMTVIS-WCTYPIVYLFPMLGFS

>CL28.Contig2_All.C6_8sample
-PFNDAYRYMDWLLTVPLLLIEILLVMKLEG---DDF--S-SRAW-TL-------GFG-S
ALM----IVSGYYGE-----LVVT--------------------G------D--------
--L-----T-------PR---W---MC------------------WFLSMAFFLYIV---
---YEL----------LVG---LAA-AT---A---------SEA---DP------VIASK
IGTAQVMTVIS-WCTYPIVYLFPMLGIN

>CL28.Contig3_All.C6_8sample
-PFNDAYRYMDWLLTVPLLLIEILLVMKLEG---DDF--S-SRAW-TL-------GFG-S
ALM----IVSGYYGE-----LVVT--------------------G------D--------
--L-----T-------PR---W---MC------------------WFLSMAFFLYIV---
---YEL----------LVG---LAA-AT---A---------SEA---DP------VIASK
IGTAQVMTVIS-WCTYPVVYLFPMLGFS

>CL28164.Contig1_All.C6_8sample
-ESPTVYRYIDWLITVPMQIVEFYLILSAVV---AVS--L-GVFW-NL-------LVA-S
LVM----LIFGYLGE--------A--------------------G------L--------
--M-----D--------V---T---VA------------------FVVAMAGWIYII---
---YYV----------FAG--EAAK-IK---D---------AAG---NE------SLSFA
FNGIKWIVTIG-WSIYPIGYFLGYLGGG

>CL28164.Contig2_All.C6_8sample
-ESPTVYRYIDWLVTVPMQIVEFYLILSAVV---AVS--L-SVFW-NL-------LAA-S
LVM----LLFGYAGE--------T--------------------G------M--------
--L-----D--------A---T---LA------------------FVISMAGWIYII---
---YYV----------FAG--PAAQ-LK---E---------AAG---NE------ALTFA
FDGIKWIVTIG-WSIYPIGYALGYLGGG

>CL28164.Contig3_All.C6_8sample
-ESPTVYRYIDWLVTVPMQIVEFYLILSAVV---AVS--L-SVFW-NL-------LAA-S
LVM----LVFGYLGE--------T--------------------G------L--------
--M-----D--------A---T---VA------------------FVPAMAGWLYII---
---YYV----------FAG--EAAK-IK---D---------AAG---NE------ALSFA
FNGIKWIVTIG-WSIYPIGYALGYLGGG

>CL28410.Contig1_All.C6_8sample
-EVTTVYRYVDWLITVPLQIVEFYLILLAVT---AVS--S-GLFW-RL-------LGA-S
LVM----LIFGFLGE--------A--------------------G------L--------
--M-----N--------S---T---IA------------------FIPGMAGWIYIL---
---YEI----------FSG--EAAS-LS---A---------NSK---NP------GGQFA
FNTLKWIVTAG-WAIYPIGYAAGYLAGG

>CL28410.Contig2_All.C6_8sample
-EVTTVYRYVDWLITVPLQIVEFYLILLAVT---TVS--S-GLFW-RL-------LGA-S
LVM----LIFGFLGE--------A--------------------G------L--------
--M-----D--------S---T---IA------------------FIPGMAGWIYIL---
---YEI----------FTG--EAAS-LS---A---------NSK---NP-----------
----------------------------

>CL28841.Contig1_All.C9_5sample
-ETPTVYRYIDWLLTVPLQMIEFYLILAAIG---LAS--A-GMFW-RL-------LIG-T
MIM----LVAGFMGE--------A--------------------G------Y--------
--I-----D--------A---T---VG------------------FVIGMLGWFYIL---
---YEI----------FAG--DAGK--Q---A---------GQA---SA------AVQSA
FGNMRLVVTIG-WAIYPLGYVLGYFVMV

>CL28841.Contig2_All.C9_5sample
-ETPTVYRYIDWLLTVPLLMIEFFLILRAIG---NAS--G-GIFW-RL-------LIG-T
LVM----LVPGYMGE--------A--------------------G------Y--------
--I-----N--------V---T---VG------------------FVIGMLGWFYIL---
---YEI----------FAG--EAAK-MA---A---------DQA---PE------AVQSA
YGTM------------------------

>CL28954.Contig1_All.C9_5sample
-KSPIVYRYVDWSITVPLQMIEFNLILKAAG---KAT--SAAMFW-KL-------LLG-T
VLM----LSFGYCGE--------I--------------------L------V--------
--L-----P--------K---A---VG------------------FAGGMCGWAFIL---
---FEI----------FAG--EAGG-TA---A----------DC---SP------AVASS
FNNMRLIVTVG-WAIYPAGYFFGYLLG-

>CL28954.Contig3_All.C9_5sample
-KSPIVYRYVDWSITVPLQMIEFNLILKAAG---KAT--SAAMFW-KL-------LIG-T
VMM----LSFGYCGE--------I--------------------L------V--------
--L-----P--------K---A---VG------------------FAGGMCGWAFIL---
---FEI----------FAG--EAGG-TA---A----------DC---SP------AVASS
FNNMRLIVTVG-WAIYPAGYFFGYLLG-

>CL29127.Contig2_All.C9_5sample
-ESPTVYRYIDWLVTVPMQIVEFYLILSAVV---AVS--L-SVFW-NL-------LAA-S
LVM----LLFGYAGE--------T--------------------G------M--------
--L-----D--------A---T---VA------------------FVISMAGWIYII---
---YYV----------FAG--PAAQ-LK---E---------AAG---NE------AL---
----------------------------

>CL29155.Contig1_All.C6_8sample
--FNDAYRYMDWLLTVPLLLIEIIFCCNLPA---DEI--V-SQAW-KL-------GIS-S
GLM----IILGYPGE-----LIIE--------------------G------D--------
--L-----S-------VR---F---VF------------------WFLAMIPFLYVV---
---YTL----------LVG--LRGA-IQ-------------SEG---NP------AVAAM
LTQVCWATVIS-WCTYPVVYLFPMLGFN

>CL29242.Contig1_All.C6_8sample
-PFNDAYRYVDWLLTVPLLLIELILVMGLPA---DET--A-SLSW-KL-------GVS-S
ALM----VALGYPGE-------IQ--------------------D------D--------
--N-----S-------QR---W---LW------------------WALAMVPFCYVV---
---YTL----------LEG---LSA-AT-------------DKQ---PE------AARGL
IVKARYLTAIS-WLTYPGVYIIKMIGLS

>CL29242.Contig2_All.C6_8sample
-PFNDAYRYVDWLLTVPLLLIELILVMGLPA---DQT--R-SLSW-TL-------GLS-S
AVM----VALGYPGE-----I---------------------------------------
--Q-----D----DPQGR---W---LW------------------WGLSMLPFCFVL---
---FQL----------LIG---LGA-AT-------------QTQ---PE------AARGL
IGQARLLTAVS-WLTYPGVYIVKMMGIS

>CL29553.Contig1_All.C6_8sample
-QSPTVFRYIDWILTVPLQMIEFYLILAAVT---TVS--V-GVFN-RL-------LVG-T
LVM----LIGGYLGE--------A--------------------G------I--------
--I-----N--------A---M---LG------------------FIIGMAGWIYIL---
---YEI----------FAG--EAGQ-KS---T---------SCG---SV------GAQMA
FNACRMIVLVG-WAIYPLGYLFGYLMGG

>CL29553.Contig2_All.C6_8sample
-ESPTVFRYIDWILTVPLQMIEFYLILAAVT---TVS--A-GVFN-RL-------LVG-T
LVM----LIGGYLGE--------A--------------------G------V--------
--I-----N--------A---M---LG------------------FIIGMAGWIYIL---
---YEI----------FAG--EAGQ-KS---T---------SCG---SV------GAQMA
FNACRMIVLVG-WAIYPLGYLFGYLMGG

>CL296.Contig1_All.C6_8sample
-AVSIEYRYMDWIITVPLMALKFPSLVGKDA---ITD----DKFA-GL-GFTGICFTG-A
IIM----IGFGYLGE--------A--------------------G------L--------
--M-----D--------A---Y---LA------------------LLLGGMGWAMII---
---VAT-------GTPWSS--GKGV-DN-------------SKI---AP------ELMWS
ANALRWFIVVG-WIIYPLGYLFSPEVAI

>CL296.Contig2_All.C6_8sample
-TVSIEYRYMDWIITVPLMALKFPSLVGKDA---ITD----AKFL-GM-GFTGVCFTG-A
LIM----IGFGYLGE--------S--------------------G------A--------
--M-----N--------G---L---AG------------------LVLGGVGWAMII---
---VAT-------GTPWSS--GLGV-DN-------------SKI---KS------ELMWS
ANALRWFIVVG-WIIYPLGYLFSPEADL

>CL296.Contig3_All.C6_8sample
-TVSIEYRYMDWIITVPLMALKFPSLVGKDA---ITD----DKVA-GL-GFTGICFLG-A
LIM----IGFGYAGE--------A--------------------G------M--------
--M-----N--------E---Y---LA------------------LALGGMGWAMII---
---VAT-------GTPWTS--GKGV-DN-------------SKI---AP------ELMWS
TNALRWFIVVG-WVIYPLGYLFSPEVAI

>CL2989.Contig1_All.C9_5sample
-PFNDAYRYMDWLLTVPLLLIEIVFVMKLSD---EET--K-KKAT-TL-------GVA-S
GLM----ITNGYPGE-----LIVE--------------------G------D--------
--L-----S-------VR---W---FF------------------WAFSLCPFTYVV---
---YEL----------LVG--MAGA-TN-------------AES---DP------MVKSL
IQRSQYWTVVS-WLTYPVVYIFPMIGFA

>CL2989.Contig2_All.C9_5sample
-PFNDAYRYMDWLLTVPLLLIEIVFVMKLSD---EET--K-KKAT-TL-------GVA-S
GLM----ITNGYPGE-----LIVE--------------------G------D--------
--L-----S-------VR---W---FF------------------WAFSLCPFTYVV---
---YEL----------LVG--MAGA-TN-------------AES---DP------MVKSL
IQRSQYWTVVS-WLTYPVVYIFPMIGFA

>CL29918.Contig2_All.C9_5sample
-ESPTVYRYIDWILTVPLQMVEFFLILVAAG---AAV--SSGAFW-RL-------LVG-T
LVM----VVGGYLGE--------A--------------------G------H--------
--I-----S--------V---L---LG------------------FIIGMIGWAVII---
---WEI----------FRG--EASQ--A---A----------TT---KE------SVTSA
FNAMRLIVLVG-WAIYPLGYVFGLMMGS

>CL29918.Contig5_All.C9_5sample
-ESPTVYRYIDWVLTVPLQMVEFFLILVAAG---AAV--SSGAFW-RL-------LVG-T
LVM----VIGGYLGE--------A--------------------G------H--------
--I-----N--------S---T---LG------------------FVIGMIGWAVII---
---WEI----------FRG--EASQ--A---A----------TT---KE------SVTSA
FNAMRLIVLIG-WAIYPLGYVFGYML--

>CL29918.Contig6_All.C9_5sample
-ESPTVYRYIDWVLTVPLQMVEFYLILIAAG---AAV--SGGAFW-RL-------LVG-T
LVM----VIGGYLGE--------A--------------------G------M--------
--V-----S--------V---L---LG------------------FIIGMIGWAVII---
---WEI----------FRG--EASQ--A-------------AAS---NE------SVSSA
FNAMRLIVLIG-W---------------

>CL3100.Contig1_All.C6_8sample
-TSPTVYRYIDWLITVPLQIIEFYLILKVCT---NVS--S-GLFW-KL-------LGA-S
LVM----LIAGFMGE--------T--------------------G------S--------
--A-----P--------A---N---AA------------------GIVGVIAWLYII---
---YEV----------FSG--EAGK-LN---A---------SSG---NA------AAQSA
FGTIRLIVTIG-WAIYPIGYWVGVGAN-

>CL3100.Contig2_All.C6_8sample
-SSPTVYRYIDWLITVPLQIIEFYLILKVCT---NVG--S-GLFW-RL-------LGA-S
LVM----LVGGFIGE--------T--------------------G------G--------
--------N--------A---M---VC------------------GVIATLAWLYII---
---YEV----------FSG--EAGK-LN---A---------SSG---NA------AAQSA
FGTIRLIVTVG-WAIYPIGYWLATGPG-

>CL3100.Contig3_All.C6_8sample
-TSPTVYRYIDWLITVPLQIIEFYLILRVCT---NVG--S-GLFW-KL-------LVA-S
LVM----LIAGFLGE--------I--------------------G------S--------
--A-----P--------A---W---PA------------------FIVGMIAWLYII---
---YEV----------FSG--EAGQ-LN---A---------SSG---NA------AAQSA
FSTIRLIVTFG-WAIYPIGYILGVGSN-

>CL3100.Contig4_All.C6_8sample
-TSPTVYRYIDWLITVPLQIIEFYLILRVCT---NVS--S-GLFW-KL-------LGA-S
LVM----LVCGFMGE--------T--------------------G------V--------
--A-----S--------A---N---VM------------------GIVGVLAWLYIV---
---YEI----------FSG--EAGQ-LN---A---------SSG---NA------AAQSA
FGTIRLIVTVG-WAIYPIGYWVGVGAN-

>CL3100.Contig5_All.C6_8sample
-SSPTVYRYIDWLITVPLQIIEFYLILKVCT---NVG--S-GLFW-RL-------LGA-S
LVM----LVGGFIGE--------T--------------------G------G--------
--------N--------A---M---VC------------------GVIATLAWLYII---
---YEV----------FSG--EAGK-LN---A---------SSG---NA------AAQSA
FGTIRLIVTIG-WAIYPIGYWVGVGAN-

>CL3100.Contig7_All.C6_8sample
-SSPTVYRYIDWLITVPLQIIEFYLILKVCT---NVS--S-GVFW-RL-------LVA-S
LVM----LIFGFVGE--------T--------------------G------G--------
--------N-------AA---V---MG-------------------AIATAAWLYII---
---YEV----------FSG--EAGQ-LN---A---------SSG---NA------AAQSA
FNTIRWIVTVG-WAIYPIGYWLGAMGG-

>CL31111.Contig2_All.C6_8sample
---PTFFRYVDWVLTVPLMCVEFYLILKAAG---ATK----RLMW-IL-------IVA-S
TVM----LVTGYMGE------------GV----------D----Q---ANAQ--------
--V------------------W----G-------------------AVSGAAYFYIV---
---YLI----------WFG--EAKA-LA---T---------SAG---GE-------TLKA
HNILCKFVLIG-WAIYPIGYMAGT-PGW

>CL31111.Contig3_All.C6_8sample
---PTFFRYVDWILTVPLMCVEFYLILKAAG---ATT----KLMW-RM-------IML-S
VVM----LVAGYLGE--------A--------------------V------Y--------
--TTGVGPA--------A---W----G------------------LISGIA-YFVIV---
---YDI----------WMG--EAKK-LA---T---------SAG---GA-------TLSA
HNMLCKFVLIG-WAIYPIGYMAGT-EGW

>CL31111.Contig4_All.C6_8sample
---PTFFRYVDWILTVPLMCVEFYLILKAAG---ATT----KLMW-RM-------IML-S
VVM----LVAGYLGE--------A--------------------V------Y--------
--TTGVGPA--------A---W----G------------------LISGIA-YFVIV---
---YDI----------WMG--EAKK-LA---T---------SAG---GA-------TLSA
HNMLCKFVLIG-WAIYPIGYMAGT-EGW

>CL31111.Contig5_All.C6_8sample
---PTFFRYVDWVLTVPLMCVEFYLILRAAG---ATK----RLMW-TL-------IGA-S
VVM----LVTGYWGE------------GV----------N----R---DQAA--------
--L------------------W----G-------------------GISGAAYFYIV---
---YLI----------MFG--EAKS-LA---T---------SAG---GN-------VLAA
HNILCKFVLIG-WAIYPIGYMAGT-AGW

>CL31111.Contig6_All.C6_8sample
---PTFFRYVDWVLTVPLMCVEFYLILRAAG---ATK----KLMW-TL-------IIA-S
VGM----LVTGYWGE-----------------------------G---------------
--V-----D--------RDNAW---LW------------------GLASGICYFYIV---
---YLV----------WFG--EAKA-LA---T---------SAG---GE-------VLKA
HNILCKFVLIG-WAIYPIGYMAGT-PGW

>CL31216.Contig10_All.C6_8sample
-PFNDAYRYMDWLLTVPLLLIEILLVMKLDD---KTY--S-SKAW-TL-------GAG-S
ALM----IVSGYYGE-----LVVT--------------------G------D--------
--L-----T-------PR---W---VC------------------WAISMCFFLYIV---
---YEL----------LVG---LSA-AT---N---------SEA---NP------EIKAK
IQTAQVMTVIS-WCTYPVVYLFPMLGIK

>CL31216.Contig13_All.C6_8sample
-PFNDAYRYMDWLLTVPLLLIEILLVMKLEG---DNF--S-SKAW-TL-------GVG-A
ALM----IVSGYYGE-----LVVT--------------------G------D--------
--L-----T-------PR---W---VC------------------WFISMGFFLYIV---
---YEL----------LVG---LAA-AT---A---------SEA---DP------QIAKK
IHTAQVMTVIS-WCTYPVVYLFPMFGFS

>CL31216.Contig16_All.C6_8sample
-PFNDAYRYMDWLLTVPLLLIEILLVMKLEG---DNF--S-SKAW-TL-------GVG-S
ALM----IVSGYYGE-----LVVT--------------------G------D--------
--L-----T-------PR---W---VC------------------WFLSMGFFLYIV---
---YEL----------LVG---LAA-AT---A---------SEA---DP------QIARK
IHTAQVMTVIS-WCTYPIVY--------

>CL31216.Contig3_All.C6_8sample
-PFNDAYRYMDWLLTVPLLLIEILLVMKLEG---DNF--S-SKAW-TL-------GVG-S
ALM----IVSGYYGE-----LVVT--------------------G------D--------
--L-----T-------PR---W---VC------------------WFISMGFFLYIV---
---YEL----------LVG---LAA-AT---A---------SEA---DP------QIARK
IHTAQVMTVIS-WCTYPVVYLFPMFGFS

>CL31216.Contig4_All.C6_8sample
-PFNDAYRYMDWLLTVPLLLIEILLVMKLDE---ETF--N-AKAW-TL-------GLG-S
ALM----IVSGYYGE-----LVVT--------------------G------D--------
--L-----T-------PR---W---MC------------------WFLSMAFFLYIV---
---YEL----------LVG---LSA-AT---A---------SEA---DP------NVAGK
IRTAQVMTVIS-WCTYPVVYLFPMLGIQ

>CL31216.Contig6_All.C6_8sample
-PFNDAYRYMDWLLTVPLLLIEILLVMKLEG---DNF--S-SKAW-TL-------GVG-S
ALM----IVSGYYGE-----LVVT--------------------G------D--------
--L-----T-------PR---W---VC------------------WFISMGFFLYIV---
---YEL----------LVG---LAA-AT---A---------SEA---DP------QIARK
IHTAQVMTVIS-WCTYPVVYLFPMFGFS

>CL31216.Contig7_All.C6_8sample
-PFNDAYRYMDWLLTVPLLLIEILLVMKLEG---DNF--S-SKAW-TL-------GVG-A
ALM----IVSGYYGE-----LVVT--------------------G------D--------
--L-----T-------PR---W---VC------------------WFISMGFFLYIV---
---YEL----------LVG---LAA-AT---A---------SEA---DP------QIARK
IHTAQVMTVIS-WCTYPVVYLFPMFGFS

>CL31610.Contig1_All.C9_5sample
-MSPIVYRYIDWTLTVPLQMIEFYLILSAVK---PDL--SSGMFY-RL-------LIG-T
VLM----LVFGYLGE--------A--------------------L------I--------
--I-----N--------P---W---IG------------------FALGMCGWFFIL---
---FEV----------FAG--EGGK-VA-KEK----------DM---EG------AVASA
FGTMRFIVSVG-WSIYPLGYFFGYLLG-

>CL31610.Contig2_All.C9_5sample
-SSPILYRYIDWSITVPLQMIEFYLILSAVQ---RNI--SGMMFW-RL-------LIG-T
IVM----LAAGYSGE--------A--------------------G------F--------
--V-----P--------P---M---MG------------------FIVGMCGWGFIL---
---FEI----------FMG--EAGS-VC-------------ASGDKVNK------HVQAS
FSTMRFIVTVG-WSIY------------

>CL31610.Contig3_All.C9_5sample
--SPILYRYIDWSITVPLQMIEFYLILSAVK---PDL--SGGMFW-RL-------LLG-T
IAM----LAFGYAGE--------A--------------------G------F--------
--L-----P--------P---M---MG------------------FICGMCGWGFIL---
---FEI----------FMG--EAGS-VA-------------SGG--VNE------YVKSS
FSTMRFIVTVG-WSIYPLGYFFGYLMG-

>CL31610.Contig4_All.C9_5sample
-SSPILYRYIDWSITVPLQMIEFYLILSAVK---PDL--SGGMFW-RL-------LLG-T
VAM----LAFGYAGE--------A--------------------G------F--------
--L-----P--------P---M---MG------------------FVCGMCGWGFIL---
---FEI----------FMG--EGGS-VA---G-----------GSDVNE------YVKSS
FSTMRFIVTVG-WSIYPLGYFFGYLMG-

>CL31957.Contig2_All.C6_8sample
-ESPTVFRYVDWLITVPLQMIEFYLILAACT---TVA--L-GVFW-RL-------LVG-T
VVM----LMGGYLGE--------A--------------------G------F--------
--I-----N--------V---T---TG------------------FVIGMLGWLFIL---
---YEI----------FMG--EAGK-VS---S---------ENA---PE------SVKAS
FNIMRLIVTIG-WAIYPLGYFMGYLAGG

>CL31957.Contig3_All.C6_8sample
-ASPTVFRYVDWIITVPLQMIEFYIILAACT---TIA--M-GVFW-RL-------FIG-S
VIM----LVGGYLGE--------A--------------------G------F--------
--I-----N--------A---T---LG------------------FVIGMAGWIYIL---
---YEI----------FAG--EAGK-VS---A---------SDA---PE------AVQSG
FATMRWIVTIG-WAIYPIGYFVGYMAGG

>CL31957.Contig4_All.C6_8sample
-ASPTVFRYVDWIITVPLQMIEFYIILAACT---SIA--M-GVFW-RL-------FIG-S
VIM----LVGGYLGE--------A--------------------G------F--------
--I-----N--------A---T---LG------------------FVIGMAGWIYIL---
---YEI----------FAG--EAGK-VS---A---------SDA---PE------AVQSG
FATMRWIVTIG-WAIYPIGYFVGYMAGG

>CL31957.Contig5_All.C6_8sample
-ETPTVYRYVDWLITVPLQMIEFYIILAAVA---AVS--A-GIFW-RL-------LIG-T
LVM----LVAGYMGE--------A--------------------G------F--------
--I-----N--------A---W---AG------------------FIVGLAGWAYIL---
---YEI----------FAG--EAGK-AA---A---------DKC---PA------AVQTA
FNTMRWIVTVG-WAIYPLGYFFGYLTGG

>CL31957.Contig6_All.C6_8sample
-ETPTVYRYVDWLITVPLQMIEFYIILAAVA---TVS--A-GIFW-RL-------LIG-T
LVM----LVAGYMGE--------A--------------------G------F--------
--I-----N--------A---W---AG------------------FIVGMAGWAYIL---
---YEI----------FAG--EAGK-AA---A---------DKC---PA------AVQTA
FNTMRWIVTIG-WAIYPLGYFFGYLTGG

>CL31957.Contig7_All.C6_8sample
-DTPTVYRYVDWLITVPLQMIEFYIILAAVA---AVS--A-GIFW-RL-------LIG-T
LVM----LVAGYAGE--------A--------------------G------F--------
--I-----N--------A---W---AG------------------FIVGLAGWAYIL---
---YEI----------FAG--EAGK-AA---A---------DKC---PA------AVQTA
FNTMRWIVTVG-WAIYPLGYFFGYLTGG

>CL32201.Contig2_All.C6_8sample
-VVSTEYRYMDWIITVPLMALKFPSLVGKDA---ITD----KKIP-LIGGFTGVCFTG-A
LVM----IGFGYLGE--------A--------------------G------I--------
--M-----N--------A---T---LA------------------LLLGGMGWAMIMVAT
GLPFGL----------YDG---LGV-DN-------------SKI---KD------ELKWS
TDALRTFILVG-WIIYPVGYLFNPNT--

>CL32393.Contig1_All.C6_8sample
-ESPTVYRYIDWLLTVPLQMIEFYLILAAVG---AAT--A-GIFW-RL-------LIG-T
LIM----LIGGFMGE--------A--------------------G------Y--------
--I-----N--------A---T---VG------------------FIIGMAGWIYIL---
---YEV----------FAG--EAAQ-AS---A---------SSN---SD------GMKSA
FNSLKWIVSIG-WSIYPIGYFLGYLSGA

>CL32393.Contig2_All.C6_8sample
-ESPIVYRYIDWLLTVPLLMIEFYLILAAVG---AAS--A-GIFW-RL-------LIG-T
LVM----LIGGYLGE--------A--------------------G------N--------
--I-----N--------A---T---VG------------------FVIGMAGWIYIL---
---YEV----------FAG--EAAQ-AS---A---------SSN---SD------GMKSA
FNAMKWIVSIG-WSVYPIGYFLGYLTGG

>CL32393.Contig3_All.C6_8sample
-ESPTVYRYIDWLLTVPLQMIEFYLILAAVG---AAT--A-GIFW-RL-------LIG-T
LIM----LIGGFMGE--------A--------------------G------Y--------
--I-----N--------A---T---VG------------------FIIGMAGWIYIL---
---YEV----------FAG--EAAQ-AS---A---------SSN---SD------GMKTA
FNSLKWIVSIG-WSIYPIGYFLGYLSGA

>CL32825.Contig1_All.C6_8sample
-PFNDAYRYMDWLLTVPLLLIEIILVMKLSP---AEA--S-EKSW-TL-------GVA-A
AMM----IAVGYPGE-----LVVT--------------------G------D--------
--L-----S-------FR---W---MC------------------WFFSMMCFMFIV---
---YTL----------LVG---LSD-AT---N---------AET---DP------KIAGL
IRNAQVVTVIS-WCTYPVVYLFPMLGIG

>CL33064.Contig1_All.C6_8sample
-ESPTVYRYIDWVLTVPLQMVEFFLILVAAG---AAV--SGGSFW-RL-------LVG-T
LVM----VIGGYLGE--------A--------------------G------Y--------
--I-----S--------V---L---LG------------------FIIGMIGWAVII---
---WEI----------FRG--EASQ--A---A----------TT---KE------SVTAA
FNAMRLIVLVG-WAIYPLGYVF------

>CL33064.Contig2_All.C6_8sample
-ESPTVYRYIDWILTVPLQMVEFFLILVAAG---AAV--SSGAFW-RL-------LVG-T
LVM----VVGGYLGE--------A--------------------G------H--------
--I-----S--------V---L---LG------------------FIIGMIGWAVII---
---WEI----------FRG--EASQ-AA--------------TT---KE------SVTSA
FNAMRLIVLVG-WAIYPLGYVFGLMMGS

>CL33064.Contig4_All.C6_8sample
-ESPTVYRYIDWILTVPLQMVEFFLILVAAG---AAV--SSGAFY-RL-------LIG-T
LVM----IVGGYLGE--------A--------------------G------H--------
--I-----S--------V---L---LG------------------FIIGMIGWAVII---
---WEI----------FRG--EASQ-AA--------------TT---KE------SVTSA
FNAMRLIVLVG-WAIYPLGYVFGLMMGS

>CL33523.Contig10_All.C6_8sample
-KSPIVYRYVDWSITVPLQMIEFNLILKAAG---KPV--SGGMFW-RL-------LVG-T
VIM----LMFGYLGE--------T--------------------F------L--------
--L-----P--------A---W---PA------------------FIMGMLGWFFIL---
---YEI----------FAG--EAGG-TA---S----------GC---SE------AVAAS
FKNMRMIVTAG-WSIYPLGYLFGYLLG-

>CL33523.Contig11_All.C6_8sample
-KSPIVYRYVDWSITVPLQMIEFNLILKAAG---KPV--SGAMFW-KL-------LIG-T
VIM----LAFGYLGE--------T--------------------F------L--------
--L-----P--------A---W---PA------------------FIGGILGWFFIL---
---FEI----------FAG--EAGG-TA---A----------GC---SE------SVAAS
FKNMRMIVTAG-WSIYPLGYLFGYLLG-

>CL33523.Contig3_All.C6_8sample
-KSPVVYRYIDWSITVPLQMIEFNLILKAAK---API--GAGGFW-RL-------LIG-T
VLM----LVFGYVGE------TTP--------------------G------F--------
--------G------------W---PG------------------FILGMCGWGFIL---
---FEI----------FAG--ESSK-AS---G--------NCSG-----------PVKAS
FANMRLIVSLG-WSIYPLGYFLGFLT--

>CL33523.Contig4_All.C6_8sample
-QSPIVYRYIDWSITVPLQMIEFNLILKAAK---API--SSGGFW-RL-------LIG-T
ILM----LTFGYIGE------TTP--------------------G------F--------
--------G------------W---PG------------------FILGLCGWGFIL---
---FEI----------FAG--ESSK-KT---G----------NC---SA------AVQKS
FSNMRLIVSLG-WSIYPLGYFLGFLT--

>CL33523.Contig5_All.C6_8sample
-KSPIVYRYIDWTITVPLQMIEFNLILKAAK---API--SPGGFW-RL-------LIG-T
VLM----LAFGYAGE--------S--------------------G------S--------
--M-----N--------A---W---AG------------------FILGLAGWGFIL---
---NEI----------FAG--ESAN-AS-------------GQT---SA------AVQQA
FNNMRIIVSAG-WAIYPAGYYLGALGAS

>CL33523.Contig7_All.C6_8sample
-SSPIVYRYIDWTITVPLQMVEFYLILSAVQ---PNV--SAGMFW-RL-------LIG-T
VVM----LIAGYCGE--------A--------------------G------L--------
--C-----N--------P---T---MG------------------FVVGMAGWGFIL---
---FEI----------FAG--EAGK-VA---A---------GDE-KVSE------HVKKS
FSTMRLIVTVG-WSIYPLGYLFGYLLG-

>CL33523.Contig8_All.C6_8sample
-QSPIVYRYVDWSITVPLQMIEFNLILKAAG---KPT--SAAMFW-KL-------LGG-T
VMM----LAFGYLGE--------I--------------------G------A--------
--L-----L--------A---W---PA------------------FAGGMLGWFFIL---
---FEI----------FNG--EAGG-TA---S----------GC---SA------AVASS
FSTMRLIVTVG-WSIYPLGYLFGYLLG-

>CL33662.Contig2_All.C6_8sample
-PFNDAYRYMDWLLTVPLLLIEILLVMNLSA---DVY--S-SKAW-TL-------GLG-S
ALM----IVSGYYGE-----LVVT--------------------G------D--------
--L-----T-------PR---W---HC------------------WFVSMAFFLYIV---
---YEL----------LVG---LSA-AT---N---------NET---NP------TIRGK
IRTAQIVTVIS-WCTYPVVYLFPMYGIT

>CL33662.Contig4_All.C6_8sample
-PFNDAYRYMDWLLTVPLLLTEILLVMKLEP---DAF--S-SKAW-EL-------GVG-S
ALM----IVSGYYGE-----LVVT--------------------G------D--------
--L-----T-------PR---W---VC------------------WFISMLFFLYIV---
---YEL----------LVG---LSA-AT---N---------EET---DP------VIKGK
IRTAQIMTVIS-WCTYPVVYLFPMLGIA

>CL33662.Contig5_All.C6_8sample
-PFNDAYRYMDWLLTVPLLLIEILLVMNLDE---STY--S-CKSK-TL-------GLG-S
ALM----IVSGYYGE-----LTVT--------------------G------D--------
--L-----S-------NR---W---KC------------------WYLSMAFFLYIV---
---YEL----------LIG---LSA-AT---A---------SEQ---DP------VIKGK
IQVAQVMTVIS-WCTYPVVYLFPMLGIS

>CL33662.Contig6_All.C6_8sample
-PFNDAYRYMDWLLTVPLLLIEILLVMKLDD---ATF--N-AKAK-SL-------GVG-S
ALM----IVSGYYGE-----LTVT--------------------G------D--------
--L-----T-------PR---W---IC------------------WFISMAFFLYIV---
---QEL----------LVG---LSE-AT---E---------LET---NR------EVKDK
IKTAQVVTVIS-WCTYPVVYLFPMLGIS

>CL33796.Contig10_All.C6_8sample
-DSPTVYRYIDWLITVPLQMIEFYLILVAVR---KAS--S-GIFW-RL-------LIG-S
LVM----LIGGYLGE--------A--------------------G------Y--------
--I-----N--------A---T---LG------------------FVIGMAGWIYIL---
---YEV----------FSG--EAGK-AA---A---------KSG---NK------ALVTA
FGAMRMIVTVG-WAIYPLGYVFGYLTG-

>CL33796.Contig11_All.C6_8sample
-DSPTVYRYIDWLITVPLQMIEFYLILAAIR---KVP--S-GIFW-RL-------LIG-S
VVM----LVGGYLGE--------A--------------------G------Y--------
--I-----N--------A---T---LG------------------FVIGMAGWIYIL---
---YEV----------FSG--EAGK-AA---S---------KSG---NK------ALVTA
FGAMRMIVTIG-WAIYPLGYIFGYLTG-

>CL33796.Contig12_All.C6_8sample
-DSPTVYRYIDWLITVPLQMVEFYLILAAIG---KAN--S-GMFW-RL-------LIG-S
LVM----LIGGYLGE--------A--------------------G------Y--------
--I-----N--------A---T---LG------------------FIIGMAGWVYIL---
---YEV----------FSG--EAGK-AA---Q---------KSG---NK------ALVTA
FGAMRMIVTVG-WAIYPLGYVFGYLTG-

>CL33796.Contig14_All.C6_8sample
-DSPTVYRYIDWLITVPLQMIEFYLILVAVR---KAN--S-GMFW-RL-------LIG-S
LVM----LIGGYLGE--------A--------------------G------Y--------
--I-----N--------A---T---LG------------------FIIGMAGWVYIL---
---YEV----------FSG--EAGK-AA---A---------KSG---NK------ALVTA
FGAMRMIVTVG-WAIYPLGYVFGYLTG-

>CL33796.Contig15_All.C6_8sample
-DSPTVYRYIDWLITVPLQMIEFYLILVAVR---KAN--S-GIFW-RL-------LIG-S
LVM----LIGGYLGE--------A--------------------G------Y--------
--I-----N--------A---T---LG------------------FVIGMAGWIYIL---
---YEV----------FSG--EAGK-AA---A---------KSG---NK------ALVTA
FGAMRMIVTVG-WAIYPLGYVFGYLTG-

>CL33796.Contig16_All.C6_8sample
----------DWLITVPLLMLEFYFVLAAVK---KVP--S-SVFW-KL-------LIG-S
LVM----LIGGYLGE--------A--------------------G------Y--------
--I-----Q--------P---F---VG------------------FVIGMAGWIYIL---
---FEV----------FSG--EAGK-MA---A---------KSG---NR------GLSTA
FGAMRMIVTVG-WAIYPLGYVFGYLTG-

>CL33796.Contig17_All.C6_8sample
-DSPTVYRYIDWLITVPLQMIEFYLILAAIN---KAN--S-GMFW-RL-------LIG-S
LVM----LIGGYLGE--------A--------------------G------Y--------
--I-----N--------A---T---LG------------------FIIGMAGWVYIL---
---YEV----------FSG--EAGK-AA---A---------KSG---NK------ALVTA
FGAMRMIVTVG-WAIYP-----------

>CL33796.Contig18_All.C6_8sample
-DSPTVYRYIDWLITVPLLMLEFYFVLAAVN---KAD--S-GIFW-RL-------MIG-T
LVM----LIGGYLGE--------A--------------------G------Y--------
--I-----N--------A---T---LG------------------FVIGMAGWIYIL---
---YEV----------FSG--EAGK-AA---A---------KSG---NK------ALVTA
FSAMRMIVTVG-WAIYPLGYVFGYLTG-

>CL33796.Contig19_All.C6_8sample
-DSPTVYRYIDWLITVPLQMVEFYLILAAIG---KAN--S-GMFW-RL-------LIG-S
LVM----LIGGYLGE--------A--------------------G------Y--------
--I-----N--------A---T---LG------------------FIIGMAGWVYIL---
---YEV----------FSG--EAGK-AA---A---------KSG---NK------SLVTA
FSAMRMIVTVG-WAIYPLGYVFGYLTG-

>CL33796.Contig1_All.C6_8sample
-DSPTVYRYIDWLITVPLQMIEFYLILAAVR---KVD--G-GIFW-RL-------LIG-S
LVM----LIGGYLGE--------A--------------------G------Y--------
--I-----N--------S---T---LG------------------FIIGIAGWIYIL---
---YEI----------FSG--EAGK-AA---A---------KSG---NK------ALVTA
FSAMRMIVTIG-W---------------

>CL33796.Contig20_All.C6_8sample
-DSPTVYRYIDWLITVPLQMIEFYLILVAVR---KAN--S-GMFW-RL-------LIG-S
LVM----LIGGYLGE--------A--------------------G------Y--------
--I-----N--------A---T---LG------------------FVIGMAGWVYIL---
---YEV----------FSG--EAGK-AA---A---------KSG---NK------ALVTA
FGAMRMIVTVG-WAIYPLGYVFGYLTG-

>CL33796.Contig21_All.C6_8sample
-DSPTVYRYIDWLITVPLQMIEFYLILAAVR---KVS--G-NIFW-RL-------LIG-S
LVM----LIGGYLGE--------A--------------------G------Y--------
--I-----N--------A---M---LG------------------FIIGMAGWIYIL---
---YEV----------FSG--EAGK-MA---A---------KSG---NR-----------
----------------------------

>CL33796.Contig22_All.C6_8sample
-DSPTVYRYIDWLITVPLQMIEFYLILAAVR---KVD--G-GIFW-RL-------LIG-S
LVM----LIGGYLGE--------A--------------------G------Y--------
--I-----N--------A---T---LG------------------FIIGIAGWIYIL---
---YEI----------FSG--EAGK-AA---A---------KSG---NK------ALVTA
FSAMRMIVTIG-WAIYPLGYIFGYLTG-

>CL33796.Contig23_All.C6_8sample
-DSPTVYRYIDWLITVPLQMVEFYLILAAIG---KAN--S-GMFW-RL-------LIG-S
LVM----LIGGYLGE--------A--------------------G------Y--------
--I-----N--------A---T---LG------------------FIIGMAGWVYIL---
---YEV----------FSG--EAGK-AA---A---------KSG---NK------ALVTA
FGAMRMIVTVG-WAIYPLGYVFGYLTG-

>CL33796.Contig24_All.C6_8sample
-ESPTVYRYIDWLITVPLQMVEFYLILAAIG---KAN--S-GMFW-RL-------LIG-S
LVM----LIGGYLGE--------A--------------------G------Y--------
--I-----N--------A---T---LG------------------FIIGMAGWVYIL---
---YEV----------FSG--EAGK-AA---A---------KSG---NK------ALVTA
FGAMRMIVTVG-WAIYPLGYVFGYLTG-

>CL33796.Contig25_All.C6_8sample
-DSPTVYRYIDWLITVPLLMLEFYFVLAAVN---KAD--S-GIFW-RL-------MIG-T
LVM----LIGGYLGE--------A--------------------G------Y--------
--I-----N--------A---T---LG------------------FVIGMAGWVYIL---
---YEV----------FSG--EAGK-AA---A---------KSG---NK------ALVTA
FGAMRMIVTVG-WAIYPLGYVFGYLTG-

>CL33796.Contig26_All.C6_8sample
-DSPTVYRYIDWLITVPLQMVEFYLILAAIG---KAN--S-GMFW-RL-------LIG-S
LVM----LIGGYLGE--------A--------------------G------Y--------
--I-----N--------A---T---LG------------------FIIGMAGWVYIL---
---YEV----------FSG--EAGK-AA---A---------KSG---NK------ALVTA
FGAMRMIVTVG-WAIYPLGYIFGYLTG-

>CL33796.Contig27_All.C6_8sample
-DSPTVYRYIDWLITVPLQMIEFYLILAAVK---KIP--G-AIFW-RL-------LIG-S
LVM----LIGGYLGE--------A--------------------G------Y--------
--I-----N--------A---T---LG------------------FVIGMAGWIYIL---
---YEI----------FSG--EAGK-AA---A---------KSG---NK------ALVTA
FGAMRMIVTVG-WAIYPLGYVFGYLTG-

>CL33796.Contig28_All.C6_8sample
-DSPTVYRYIDWLITVPLQMIEFYLILAAVR---KVP--G-GIFW-RL-------LIG-S
LVM----LIGGYLGE--------A--------------------G------Y--------
--I-----N--------A---L---LG------------------FIIGMAGWLYIL---
---YEV----------FSG--EAGK-AA---A---------KSG---NK------GLSTA
FGAMRMIVTIG-WAIYPLGYVFGYLTG-

>CL33796.Contig29_All.C6_8sample
-DSPTVYRYIDWLITVPLQMVEFYLILAAIG---KAN--S-GMFW-RL-------LIG-S
LVM----LIGGYLGE--------A--------------------G------Y--------
--I-----N--------A---T---LG------------------FIIGMAGWVYIL---
---YEV----------FSG--EAGK-AA---A---------KSG---NK------ALVTA
FGAMRMIVTVG-WAIYPLGYVFGYLTG-

>CL33796.Contig2_All.C6_8sample
-DSPTVYRYIDWLITVPLQMIEFYLILAAVR---KVS--G-NIFW-RL-------LIG-S
LVM----LIGGYLGE--------A--------------------G------Y--------
--I-----N--------A---M---LG------------------FIIGMAGWIYIL---
---YEV----------FSG--EAGK-MA---A---------KSG---NR------GLSTA
FGAMRMIVTVG-WAIYPLGYVFGYLTG-

>CL33796.Contig30_All.C6_8sample
-DSPTVYRYIDWLITVPLQMIEFYLILVAVR---KAN--S-GIFW-RL-------LIG-S
LVM----LIGGYLGE--------A--------------------G------Y--------
--I-----N--------A---T---LG------------------FVIGMAGWIYIL---
---YEV----------FSG--EAGK-AA---A---------KSG---NK------ALVTA
FGAMRMIVTVG-WAIYPLGYVFGYLTG-

>CL33796.Contig31_All.C6_8sample
-DSPTVYRYIDWLITVPLQMVEFYLILAAVR---KVD--G-GIFW-RL-------LIG-S
LVM----LVGGYLGE--------A--------------------G------Y--------
--I-----N--------E---M---LG------------------FIIGIAGWIYIL---
---YEI----------FSG--EAGK-AA---A---------KSG---NK------GLATA
FSTMRMIVTVG-WAIY------------

>CL33796.Contig32_All.C6_8sample
-DSPTVYRYIDWLITVPLQMVEFYLILSAVR---KVS--S-GMFW-RL-------LIG-S
LVM----LIGGYLGE--------A--------------------G------Y--------
--I-----Q--------P---F---VG------------------FVIGMAGWIYIL---
---FEI----------FSG--EAGT-LA---S---------KTG---NR------AMTTA
FSAMRIIVTIG-WAIYPLGYVFGYLTG-

>CL33796.Contig33_All.C6_8sample
-ESPTVYRYIDWLITVPLQMIEFYLILAAVR---KVP--G-GIFW-RL-------LIG-S
LVM----LIGGYLGE--------A--------------------G------Y--------
--I-----N--------A---L---LG------------------FIIGMAGWLYIL---
---YEV----------FSG--EAGK-AA---A---------KSG---NK------GLVTA
FSAMRMIVTIG-WAIYPLGYVFGYLTG-

>CL33796.Contig34_All.C6_8sample
---PTVYRYIDWLITVPLQMVEFYLILAAVK---KVS--G-GIFW-RL-------LIG-S
LVM----LCAGYLGE--------A--------------------G------Y--------
--I-----N--------E---M---LG------------------FIVGIAGWIYIL---
---YEV----------FSG--EAGK-IA---A---------KSG---NK------ALVTA
FSAMRMIVTIG-WAIYPLGYVFGYLTG-

>CL33796.Contig35_All.C6_8sample
-DSPTVYRYIDWLITVPLQMIEFYLILVAVR---KAN--S-GMFW-RL-------LIG-S
LVM----LIGGYLGE--------A--------------------G------Y--------
--I-----N--------A---T---LG------------------FIIGMAGWVYIL---
---YEV----------FSG--EAGK-AA---S---------KSG---NK------ALVTA
FGAMRMIVTVG-WAIYPLGYVFGYLTG-

>CL33796.Contig36_All.C6_8sample
-DSPTVYRYIDWLITVPLQMIEFYLILAAVR---KVS--G-NIFW-RL-------LIG-S
LVM----LIGGYLGE--------A--------------------G------Y--------
--I-----N--------A---M---LG------------------FIIGMAGWIYIL---
---YEV----------FSG--EAGK-LA---A---------KSG---NK------PLATA
WGAMRMIVTVG-WAIYPLGYVFGYLVG-

>CL33796.Contig37_All.C6_8sample
-DSPTVYRYIDWLITVPLLMLEFYFVLSAVN---KSD--S-GIFW-RL-------MIG-T
LVM----LVGGYLGE--------A--------------------G------Y--------
--I-----N--------A---T---LG------------------FIIGMAGWVYIL---
---YEV----------FSG--EAGK-MA---A---------KTG---NK------PLATA
WGAMRMIVTIG-WAIYPLGYIFGYLVG-

>CL33796.Contig38_All.C6_8sample
-DSPTVYRYIDWLITVPLQMIEFYLILAAVK---KIP--G-AIFW-RL-------LIG-S
LVM----LIGGYLGE--------A--------------------G------Y--------
--I-----N--------A---M---LG------------------FIIGMAGWIYIL---
---YEV----------FSG--EAGK-LA---A---------KSG---NK------PLATA
WGAMRMIVTVG-WAIYPLGYVFGYLVG-

>CL33796.Contig39_All.C6_8sample
-DSPTVYRYIDWLITVPLQMIEFYLILVAVR---KAN--S-GMFW-RL-------LIG-S
LVM----LIGGYLGE--------A--------------------G------Y--------
--I-----N--------A---T---LG------------------FVIGMAGWVYIL---
---YEI----------FSG--EAGK-AA---A---------KSG---NK------ALVTA
FGAMRMIVTVG-WAIYPLGYVFGYLTG-

>CL33796.Contig3_All.C6_8sample
-DSPTVYRYIDWLITVPLQMIEFYLILVAVR---KAN--S-GMFW-RL-------LIG-S
LVM----LIGGYLGE--------A--------------------G------Y--------
--I-----N--------A---T---LG------------------FIIGMAGWVYIL---
---YEI----------FSG--EAGK-AA---N---------KSG---NK------ALVTA
FGAMRMIVTVG-WAIYPLGYVFGYLTG-

>CL33796.Contig40_All.C6_8sample
-ESPTVYRYIDWLITVPLQMVEFYLILAAVR---KVP--G-GIFW-RL-------LIG-S
LVM----LIGGYMGE--------A--------------------G------Y--------
--I-----N--------S---L---LG------------------FIIGMAGWLYIL---
---YEV----------FSG--EAGK-AA---A---------KSG---NK------GLVTA
FSAMRMIVTIG-WAIYPLGYVFGYLTG-

>CL33796.Contig41_All.C6_8sample
-DSPTVYRYIDWLITVPLQMIEFYLILAAVR---KVS--G-NIFW-RL-------LIG-S
LVM----LIGGYLGE--------A--------------------G------Y--------
--I-----N--------A---M---LG------------------FIIGMAGWIYIL---
---YEV----------FSG--EAGK-AA---A---------KSG---NK------ALVTA
FGAMRMIVTVG-WAIYPLGYVFGYLTG-

>CL33796.Contig42_All.C6_8sample
-DSPTVYRYIDWLITVPLQMVEFYLILAAIN---KAN--S-GMFW-RL-------LIG-S
LVM----LIGGYLGE--------A--------------------G------Y--------
--I-----N--------A---T---LG------------------FIIGMAGWVYIL---
---YEV----------FSG--EAGK-AA---A---------KSG---NK------ALVTA
FGAMRMIVTVG-WAIYPLGYVFGYLTG-

>CL33796.Contig43_All.C6_8sample
-DSPTVYRYIDWLITVPLQMVEFYLILAAVR---KVP--S-GIFW-RL-------LIG-S
TVM----LVGGYLGE--------A--------------------G------Y--------
--I-----N--------A---M---LG------------------FIIGMAGWIYVL---
---YEI----------FSG--EAGK-AA---A---------KSG---NK------ALSTA
FSALRMIVTVG-WAIYPLGYVFGYLTG-

>CL33796.Contig44_All.C6_8sample
-DSPTVYRYIDWLITVPLQMVEFYLILVAVR---KAN--S-GMFW-RL-------LIG-S
LVM----LIGGYLGE--------A--------------------G------Y--------
--I-----N--------A---T---LG------------------FVIGMAGWIYIL---
---YEV----------FSG--EAGK-AA---A---------KSG---NK------ALVTA
FGAMRMIVTVG-WAIYPLGYIFGYLTG-

>CL33796.Contig45_All.C6_8sample
-DSPTVYRYIDWLITVPLQMIEFYLILAAVR---KAN--S-GMFW-RL-------LIG-S
LVM----LIGGYLGE--------A--------------------G------Y--------
--I-----N--------A---T---LG------------------FIIGMAGWVYIL---
---YEI----------FSG--EAGK-AA---A---------KSG---NK------ALVTA
FGAMRMIVTVG-WAIYPLGYVFGYLTG-

>CL33796.Contig46_All.C6_8sample
-DSPTVYRYIDWLITVPLLMLEFYFVLSAVN---KSD--S-GIFW-RL-------MIG-T
LVM----LVGGYLGE--------A--------------------G------Y--------
--I-----N--------A---T---LG------------------FIIGMAGWVYIL---
---YEV----------FSG--EAGK-RA---A---------KSG---NK------SLVTA
FGAMRMIVTVG-WAIYPLGYIFGYLTG-

>CL33796.Contig48_All.C6_8sample
-ESPTVYRYIDWLITVPLLMLEFYFVLAAVN---KSD--S-GIFW-RL-------MIG-T
LVM----LVGGYLGE--------A--------------------G------Y--------
--I-----N--------A---T---LG------------------FIIGMAGWVYIL---
---YEV----------FSG--EAGK-AA---A---------KSG---NK------ALVTA
FGAMRMIVTVG-WAIYPLGYVFGYLTG-

>CL33796.Contig50_All.C6_8sample
-ESPTVYRYIDWLITVPLQMVEFYLILVAVG---KAN--S-GMFW-RL-------LIG-S
LVM----LIGGYLGE--------A--------------------G------Y--------
--I-----N--------A---M---LG------------------FIIGMAGWIYIL---
---YEV----------FSG--EAGK-AA---A---------KSG---NK------ALVTA
FSAMRMIVTVG-WA--------------

>CL33796.Contig51_All.C6_8sample
-ESPTVYRYIDWLITVPLQMIEFYLILAAVR---KVP--G-GIFW-RL-------LIG-S
LVM----LIGGYMGE--------A--------------------G------F--------
--I-----N--------A---M---LG------------------FIIGIAGWIYIL---
---YEI----------FSG--EAGK-AA---A---------KSG---NK------SLVTA
FSTMRMIVTVG-WAIYPLGYVFGYLTG-

>CL33796.Contig6_All.C6_8sample
-ESPTVYRYIDWLITVPLLMLEFYFVLAAVN---KAD--S-GIFW-RL-------MIG-T
LVM----LIGGYLGE--------A--------------------G------Y--------
--I-----N--------A---T---LG------------------FVIGMAGWVYIL---
---YEV----------FSG--EAGK-AA---A---------KSG---NK------ALVTA
FGAMRMIVTVG-WAIYPLGYVFGYLTG-

>CL33796.Contig7_All.C6_8sample
-DTPTVYRYIDWLITVPLQIVEFYLILAAIR---KVP--A-SMFW-RL-------LIA-S
LVM----LIGGYLGE--------A--------------------G------Y--------
--I-----N--------A---T---LG------------------FIIGMAGWVYIL---
---YEV----------FSG--EAGK-AA---A---------KSG---NK------ALVTA
FGAMRMIVTVG-WAIYPLGYVFGYLTG-

>CL33796.Contig8_All.C6_8sample
-DTPTVYRYIDWLITVPLQMIEFYLILAAVR---KAN--S-GMFW-RL-------LIG-S
LVM----LIGGYLGE--------A--------------------G------Y--------
--I-----N--------A---T---LG------------------FVIGMAGWVYIL---
---YEV----------FSG--EAGK-AA---S---------KSG---NK------ALVTA
FGAMRMIVTIG-WAIYPLGYIFGYLTG-

>CL33796.Contig9_All.C6_8sample
-DSPTVYRYIDWLITVPLQMVEFYLILVAVR---KAN--S-GMFW-RL-------LIG-S
LVM----LIGGYLGE--------A--------------------G------Y--------
--I-----N--------A---T---LG------------------FIIGMAGWVYIL---
---YEV----------FSG--EAGK-KA---A---------KSG---NK------ALVTA
FGAMRMIVTVG-WAIYPLGYVFGYLTG-

>CL3985.Contig1_All.C9_5sample
-SYDTGLRYVDWVLTVPLMFVEVLAVTSSGA---EYN--EKVRNW----------GVA-A
TVM----IGAGYYGE-----TSSA--------------------G------S--------
--------D-------QY---W---TG------------------FVIAMVAYVYLM---
---RNL---------------QAEG-AG-------------LKA-----------AEAEQ
FEKIKNLILVG-WIIYPLGYLAPVAG--

>CL3985.Contig3_All.C9_5sample
-MYDTGLRYVDWVLTVPLMFVEVLAVTSKGA---EYN--EKVRNW----------GLA-A
VVM----IGGGYYGE-----VSAA--------------------G------S--------
--------D-------QY---W---IG------------------FVVAMAAYVYLM---
---RNL---------------QAEG-AG-------------LKA---AE-----------
----------------------------

>CL4378.Contig1_All.C6_8sample
-PFNDAYRYVDWLLTVPLLLIELILVMKLPA---EET--K-SKSW-QL-------GVL-S
GLM----VAFGYPGE-------IQ--------------------D------N--------
--P-----A-------GR---W---LW------------------WALAMLPFLFVV---
---FTL----------VAG---LND-AV-------------SKQ---PE------EAQGL
VNAARYLTAVS-WLTYPGVYIIKMVGLS

>CL4509.Contig2_All.C9_5sample
-DTPTVYRYVDWLITVPLQMVEFYFILAAVA---VVS--A-GIFW-RL-------MVG-S
LVM----LVAGYLGE--------A--------------------G------L--------
--V-----N--------A---W---LG------------------FVVGMAGWAYIL---
---YEI----------FAG--EAGK-VS---A---------ESA---PE------AVQKS
FGTMRMIVTVG-WAIYPLGYFLGYLNGA

>CL4543.Contig1_All.C6_8sample
---PTFFRYVDWILTVPLMCVEFYLILKVAG---AKK----DLMW-KL--------IGLS
VIM----LVTGYFGE--------A--------------------V------Y--------
-----------------RDQAW---LW------------------GLISGIAYFVIV---
---YEI----------WLG--SAKK-LA---E---------KAG---GA-------VLSA
HKMLCWFVLVG-WAIYPIGYMAGT-PGW

>CL4847.Contig1_All.C9_5sample
-PFNDAYRYMDWLLTVPLLLIEIILVMKLSP---EEV--S-SKSW-TL-------GVV-S
AMM----IAVGYPGE-----LVVE--------------------G------N--------
--L-----S-------FR---W---MC------------------WFFSMMCFMFIV---
---YTL----------LVG---LSD-AT---N---------AET---DP------KIAGL
IRNAQVVTVIS-WCTYPVVYLFPMMGIS

>CL5373.Contig2_All.C9_5sample
-PFNDAYRYMDWLLTVPLLLMELVLVMDMSD---EEK--Q-KTST-IL-------GTV-S
GLM----ILVGYPGE-----LITE--------------------G------P--------
-QL-----S-------SR---W---MF------------------WGAAMVPFLYIV---
---YML----------LKG--LDGA-MK-------------AEE---QKDNARAVKIAPM
IRTAQLMTVIS-WCTYPVVYVFPMIGFS

>CL5373.Contig3_All.C9_5sample
-PFNDAYRYMDWLLTVPLLLMELVLVMDMSD---EEK--Q-KTST-IL-------GTV-S
GLM----ILVGYPGE-----LITE--------------------G------P--------
-QL-----S-------SR---W---MF------------------WGAAMVPFLYIV---
---YML----------LKG--LDGA-MK-------------AEE---QKDNARAVKIAPM
IRTAQLMTVIS-WCTYPVVYVFPMIGFS

>CL5696.Contig1_All.C6_8sample
---PTFFRYVDWVLTVPLMCVEFYLILRAAG---ATK----SLMW-KL-------IFL-S
VVM----LVTGYFGE--------A--------------------V------H--------
--T-----T---GQGPAL---W----G------------------LISGLA-YFAIV---
---FEI----------WKG--GAAK-LA---E---------AAG---GA-------VLSA
HKTLLKFVFIG-WAIYPIGYMAGT-EGW

>CL5696.Contig2_All.C6_8sample
---PTFFRYVDWILTVPLMCVEFYLILKAAG---ATK----QLMW-KL-------ILL-S
TVM----LVAGYFGE--------G--------------------V------Y--------
--T-----SGTGP---AL---W----G-------------------LISGLAYFAIV---
---YEI----------WKG--EASK-LA---A---------AAG---GA-------VLSA
HKTLVKFVFIG-WAIYPIGYMAG-----

>CL5696.Contig3_All.C6_8sample
---PTFFRYVDWVLTVPLMCVEFYLILKAAG---ATK----SLMW-KL-------IFL-S
VIM----LVTGYFGE--------A--------------------V------H--------
--T-----T---GQGPAL---W----G------------------LVSGLA-YFAIV---
---YEI----------WKG--GAAK-LA---E---------AAG---GA-------VLSA
HKTLLKFVFIG-WAIYPIGYMAGT-EGW

>CL5696.Contig4_All.C6_8sample
---PTFFRYVDWVLTVPLMCVEFYLILKAAG---ATK----SLMW-KL-------IFL-S
VIM----LVTGYFGE--------A--------------------V------H--------
--T-----T---GQGPAL---W----G------------------LVSGLA-YFAIV---
---YEI----------WKG--GAAK-LA---E---------AAG---GA-------VLSA
HKTLLKFVFIG-WAIYPIGYMAGT-EGW

>CL5696.Contig5_All.C6_8sample
---PTFFRYVDWVLTVPLMCVEFYLILKAAG---ATK----SLMW-KL-------IFL-S
VIM----LVTGYFGE--------A--------------------V------H--------
--T-----T---GQGPAL---W----G------------------LVSGLA-YFAIV---
---YEI----------WKG--GAAK-LA---E---------AAG---GA-------VLSA
HKTLLKFVFIG-WAIYPIGYMAGT-EGW

>CL5861.Contig1_All.C6_8sample
-QSPIVLRYVDWLITVPLQVTEFYLILAAVG---VAT--A-ALFW-RL-------FGA-S
LLM----LITGYLGE--------A--------------ESGTG-G------L--------
--V---EGM--------E---M---VM------------------FFIGCAAWFYIM---
---YEV----------WGG--EAQK--S---A---------ATA---SE------STQFA
FKAMAGILTVG-WAIYPIGYFMGTGDDP

>CL5971.Contig1_All.C9_5sample
-PFNDAYRYMDWLLTVPLLLIEILLVMKLDE---RDY--N-DKAK-VL-------GVG-S
ALM----IVSGYYGE-----LVIT--------------------G------D--------
--L-----T-------PR---W---MC------------------WFLSMSFFLYIV---
---YEL----------LVG---LSD-AT---N---------SEA---DP------QVRGK
IQTAQVMTVIS-WCTYPIVYLFPMLGIN

>CL5971.Contig2_All.C9_5sample
-PFNDAYRYMDWLLTVPLLLIEILLVMKLDE---GVF--N-TKAW-TL-------GLG-S
ALM----IVSGYYGE-----LVVT--------------------G------D--------
--L-----T-------PR---W---AC------------------WCASMAFFLYIV---
---YEM----------LVG---LSA-AT---A---------SES---DP------VVAGK
IKTAQVMTVIS-WCTYPIVYLIPMLGFN

>CL5975.Contig2_All.C9_5sample
-ENPTFYRYVDWILTVPLMCVEFYLLTRMAG---ATK----SLMW-KL-------IIA-S
TWM----LIAGYIGE----SFNP--------------EG-----G------S------TS
HSV-----T------------W----G-------------------VISTLGYLYVL---
---YTA----------WYG--EVAQ-LA---E---------KSN---DE------VVKRG
VRTLAWFVLVG-WAIYPIGYM--CMPGG

>CL5975.Contig3_All.C9_5sample
-ENPTSLRYIDWTLTVPLMCVEFYLLTKAAG---AKV----GLMW-KL-------IIA-S
VWM----LVTGYIGE----AFNPE--------------G-----G------S------TS
HSV-----I------------W----G-------------------VLSTVGYIYVL---
---YTA----------WFG--EVAK-LA---E---------ASE---NQ------SVKTG
VRTLAWFVLVG-WAIYPIG---------

>CL613.Contig2_All.C6_8sample
-EVSIEYRYMDWIITVPLMALKFPSLVGKDA---ITD----AKAF-GM-GFTGICFTG-A
LIM----IGFGYLGE--------S--------------------G------A--------
--I-----P--------G---M---AG------------------LVLGGVGWAMII---
-----V-----------------------------------ATG---TP-----------
------------WSN----------GKG

>CL6529.Contig2_All.C6_8sample
-SSPTELRYIDWILTVPLMVVEFALLTGVGM--------R-KLFW------------A-S
VVM----LVAGYFGE--------S---GV----------TGMLDA------Q--------
--T------------------W----G-------------------AISGLAYFWMA---
---YEV-----GCLSIFGG--PSGAVGN---A--------LASG---SG------KIPEA
GRMLQWFVLVG-WAIYPIGYMAGTDG--

>CL6529.Contig3_All.C6_8sample
-GSPTELRYVDWILTVPLMVVEFALLTGVGM--------R-KLFW------------A-S
VIM----LVTGYFGE-----SGVT--------------------G------M--------
--L--------------DAQTW----G------------------AISGLA-YFWMA---
---YEV-----GCLSIFGG--PSGAVGN---A--------LASG---SG------KIPEA
GRMLQWFVLVG-WAIYPIGYMAGTEG--

>CL6529.Contig4_All.C6_8sample
-GSPTELRYVDWILTVPLMVVEFALLTGVGM--------R-KLFW------------A-S
VIM----LVTGYFGE-----SGVT---GM----L-----D----A------Q--------
--T------------------W----G-------------------AISGAAYFYMA---
---YEV-----GCFTVFTGSGPQGD-VG---T-------ALANA---KG------KIPAA
GRMLQWFVLVG-WAIYPLGYMMGTDG--

>CL6529.Contig5_All.C6_8sample
-GSPTELRYIDWILTVPLMVVEFALLTGVGM--------R-KLFW------------A-S
VIM----LVTGYFGE--------S--------------------GV-TGMLD--------
--A-----Q--------T---W----G------------------AISGLA-YFWMA---
---YEV-----GCLSIFGG--PSGAVGN---A--------LTSG---SG------KIPEA
GRMLQWFVLVG-WAIYPIGYMAGTEG--

>CL6529.Contig6_All.C6_8sample
-SSPTELRYIDWILTVPLMVVEFALLTGVGM--------R-KLFW------------A-S
VVM----LVTGYFGE------AVA---GG----ATFVGGD----A------F--------
--V------------------W----G-------------------TISAIAYFYMA---
---YEV-----GCLSIFGG--PSGE-VG---N-------ALNSG---SG------KIPSA
GRMLQWFVLVG-WAIYPLGYLMGTDAGM

>CL6529.Contig7_All.C6_8sample
-GSPTELRYIDWILTVPLMVVEFALLTGVGM--------A-KLFW--L-----------S
VVM----LVTGYIGE--------S---GI----V----------A---GGPA--------
--L------------------W----G-------------------GISGAAYFLMA---
---HEVGCLRVFSDTAPSG--AVGD-AL---A---------SAK---GK-------VPAA
GKMLQWFVLVG-WSIYPLGYLLGTADGQ

>CL6862.Contig1_All.C6_8sample
-ESPTVYRYIDWLLTVPLQMIEFYLILAAVG---AAT--A-GIFW-RL-------LIG-T
IIM----LVGGFMGE--------A--------------------G------Y--------
--I-----N--------A---T---VG------------------FIIGMAGWIYIL---
---YEV----------FAG--EAAQ-AS---A---------ASN---SA------GMKSA
FNALKWIVSIG-WSIYPIGYFLGYLSGA

>CL6862.Contig2_All.C6_8sample
-ESPTVYRYIDWLLTVPLQMIEFYLILAAVG---AAT--A-GIFW-RL-------LIG-T
LIM----LVGGFLGE--------A--------------------G------Y--------
--M-----N--------A---T---VG------------------FVIGMAGWIYIL---
---YEV----------FAG--EAAQ-AS---A---------SSN---SE------GMKSA
FNALKWIVSIG-WSIYPIGYFLGYLSGG

>CL6901.Contig1_All.C9_5sample
-ESPTVYRYIDWLLTVPLQMIEFYLILAAVG---AAT--A-GIFW-RL-------LIG-T
LIM----LVGGFLGE--------A--------------------G------Y--------
--M-----N--------A---T---VG------------------FVIGMAGWIYIL---
---YEV----------FAG--EAAQ-AS---A---------SSN---SE------GMKSA
FNALKWIVSIG-WSIYPIGYFLGYLSGG

>CL6901.Contig2_All.C9_5sample
-ESPTVYRYIDWLLTVPLQMIEFYLILAAVG---AAT--A-GIFW-RL-------LIG-T
IIM----LVGGFMGE--------A--------------------G------Y--------
--I-----N--------A---T---VG------------------FIIGMAGWIYIL---
---YEV----------FAG--EAAQ-AS---A---------ASN---SA------GMKSA
FNALKWIVSIG-WSIYPIGYFLGYLSGA

>CL7123.Contig2_All.C6_8sample
-VETVAIRYIDWLITVPLLMIELYIVLLAVT---KVS--S-SVFQ-KL-------LGY-T
TLM----LVFGYLGE--------S--------------------G---AVAA--------
--I-----N--------S---T---TG------------------FVGGMLFWGLCL---
---REL----------WSG--EAAE-AN---A---------GSK---NA------AGHYA
YDSLKKIVTFG-WIIYPAGYALGYFGGG

>CL7123.Contig4_All.C6_8sample
-TDVVSIRYIDWLITVPLQMVEFYIVLAAVT---AVS--A-GVLH-RL-------LGF-S
ALM----LTFGYLGE--------T--------------------G---HVAA--------
--I-----N--------S---T---TG------------------FVGGMLFWGLML---
---REI----------WSG--EAAE-VN---A---------GSK---NA------AAAYA
FDGMKKIVTFG-WLIYPLGYALGYFGGG

>CL7123.Contig5_All.C6_8sample
-TETTAIRYIDWLITVPLLMIELYIVLLAVT---KVS--S-SVFQ-KL-------LGY-T
TLM----LVFGYLGE---SAAAGT------------------QIG------P--------
--I-----N--------A---M---TG------------------FVGGMVFWGLAL---
---REI----------WSG--EAAE-AN---A---------GSK---NA------AGHYA
YDSLKKIVTFG-WIIYPLGYALGYFGGG

>CL7174.Contig1_All.C6_8sample
-DTPTDFRYIDWLLTVPLLMIEFYLILSAIT---KVS--G-GIFW-RL-------LIG-T
LVM----LIPGYMGE--------A--------------------G------Y--------
--L-----N--------P---T---VG------------------FVIGIIGWAYIL---
---FEI----------FAG--EASK-VA---A---------TQA---TA------AVQKS
YTLMKWTVSVG-WAIYPIGYFLGYLAGG

>CL7342.Contig1_All.C9_5sample
-ASPTELRYIDWILTVPLMVVEFALLTGVGM--------K-KLFW------------A-S
VIM----LVTGYFGE--------S--------------------G------V--------
--TEMLDAQ--------T---W-----------------------GAISGAAYFYMA---
---YEV-----GCLSIFGG--PSGA-VG---N-------ALTGG---SG------KIPQA
GRMLQWFVLVG-WAIYPVGYMAGTEG--

>CL7342.Contig3_All.C9_5sample
-GSPTELRYIDWILTVPLMVVEFALLTGVGM--------A-KLFW--L-----------S
VVM----LVTGYIGE--------S---GI----V----------A---GGPA--------
--L------------------W----G-------------------GISGAAYFLMA---
---HEVGCLRVFSDTAPSG--AVGD-AL---A---------SAK---GK-------VPAA
GKMLQWFVLVG-WSIYPLGYLLGTADGQ

>CL7342.Contig5_All.C9_5sample
-GSPTELRYIDWILTVPLMVVEFALLTGVGM--------R-KLFW------------A-S
VIM----LVTGYFGE-------AD--------------------G------V--------
--MDMLDAQ--------T---W----G------------------AVSGLA-YFWMA---
---YEV-----GCLSIFGG--PSGAVGN---A--------LTSG---SG------KIPEA
GRMLQWFVLVG-WAIYPIGYMAGTDG--

>CL7342.Contig6_All.C9_5sample
-GSPTELRYIDWILTVPLMVVEFALLTGVGM--------R-KLFW------------A-S
VVM----LVTGYFGE-----SGVT--------------------G------M--------
--L--------------DAQVW----G------------------AIAGLA-YFWMA---
---YEV-----GCLTIFGG--PSGD-VG---N-------ALAKA---DG------KIPAA
GRMLQWFVLVG-WSIYPLGYMLGT----

>CL7613.Contig2_All.C6_8sample
-ATTTVFRYIDWLVTVPLQIVEFYLILAAVT---IVP--L-MLFW-RL-------LGA-S
LVM----LVFGFMGE--------A--------------------G------L--------
--G-----D--------P---M---LM------------------FIIGMAGWIYII---
---YEV----------FAG--EASK-LS---V---------SSA---NQ------GAQFA
FNSLRLILTVG-----------------

>CL7629.Contig1_All.C6_8sample
-ETPTVYRYVDWLITVPLQMVEFYFILAAVT---AVS--A-GIFW-RL-------LIG-S
LVM----LVAGYMGE--------A--------------------G------L--------
--I-----N--------A---W---AG------------------FIVGMLGWAYIL---
---YEI----------FAG--EAGR-VS---A---------EKA---PA------AVQSA
FGTMRLIVTIG-WAIYPLGYFLGYLNGA

>CL7629.Contig2_All.C6_8sample
-ESPTVYRYVDWLITVPLQMVEFYFILAAVT---AVS--A-GIFW-RL-------LIG-S
LVM----LVAGYAGE--------A--------------------G------L--------
--I-----N--------A---W---AG------------------FIVGMAGWLYIL---
---YEI----------FAG--EAGK-AS---A---------EKA---PA------SVQSA
FGTMRLIVTVG-WAIYPLGYFFGYLTNA

>CL7629.Contig3_All.C6_8sample
-------RYVDWLITVPLQMVEFYFILAAVT---AVS--A-GIFW-RL-------LIG-S
LVM----LVAGYAGE--------A--------------------G------L--------
--I-----N--------A---W---AG------------------FIVGMAGWAYIL---
---YEI----------FAG--EAGK-AS---A---------EKA---PA------SVQSA
FGTMRLIVTVG-WAIYPLGYFFGYLQGA

>CL7633.Contig2_All.C6_8sample
-PFNDAYRYVDWLLTVPLLLIELILVMRLPA---EES--A-SLSW-KL-------GAS-S
AIM----VALGYPGE-------IQ--------------------N------D--------
--L-----G-------AR---W---FW------------------WACAMVPFAYVV---
---ITL----------VTG---LNE-AT-------------QRQ---PS------SAQGL
VTQARYLTAIS-WLTYPFVYIIKSVGIS

>CL7633.Contig3_All.C6_8sample
-PFNDAYRYVDWLLTVPLLLIELILVMRLPA---EES--A-SLSW-KL-------GAS-S
AIM----VALGYPGE-------IQ--------------------N------D--------
--L-----G-------AR---W---FW------------------WACAMVPFAYVV---
---ITL----------VTG---LNE-AT-------------QRQ---PS------SAQGL
VTQARYLTAIS-WLTYPFVYIIKSVGIS

>CL7652.Contig1_All.C6_8sample
-SPVYWGRYVDWVLTTPLMLWDILALAGAPN---DEI--A------MV-------LIM-D
MLM----IGFGCAGA--------Q-------------------------TPD--------
--Q-----N--------K---W---FF------------------FIFGMVTFIHIV---
---AVL----------LKY----SK-VN-------------KYG--EEA--------RAL
YNKVAWMTIVL-WTLYPVVWIIAEGQR-

>CL7652.Contig2_All.C6_8sample
-SPVYWGRYVDWVLTTPLMLWDILALAGAPS---DEI----A----MV-------VIM-D
MLM----IGFGCAGA------QTP--------------------D------Q--------
--------N--------K---W---FF------------------FIFGMVTFIHIV---
---AVL----------LKY----SK-VN-------------KYG--EEA--------RAL
YNKVAWMTIVL-WTLYPVVWIIAEGQR-

>CL7652.Contig3_All.C6_8sample
-SPVYWGRYVDWVLTTPLMLWDILALAGAPN---DEI--A------MV-------LIM-D
MLM----IGFGCAGA------QTP--------------------D------Q--------
--------N--------K---W---FF------------------FIFGMVTFIHIV---
---AVL----------LKY----SK-VN-------------KFG--EEA--------RAL
YNKVAWMTIVL-WTLYPIVWIVAEGQR-

>CL7652.Contig4_All.C6_8sample
-TPVYWGRYVDWVLTTPLMLWDILALAGAPS---DEI-----AMV----------VIM-D
MLM----IGFGCAGA--------Q-------------------------TPD--------
--Q-----N--------K---W---FF------------------FIFGMVTFIHIV---
---AVL----------LKY----SK-VN-------------KYG--EEA--------RAL
YNKVAWMTIVL-WTLYPVVWIIAEGQR-

>CL7652.Contig5_All.C6_8sample
-TPVYWGRYVDWVLTTPLMLWDILALAGAPN---DEI----AMAL-MI-----------D
ALM----IGFGVVGA-----------------------------Q---TPDQ--------
--------N--------K---W---FF------------------FIFGCACFIHIV---
---KVL----------LKY--SSEN----------------KYG---EE-------ARAL
YNKVAWMTIVL-WTLYPVVWVIAEGQR-

>CL7860.Contig1_All.C6_8sample
-PFNDAYRYVDWLLTVPLLLVELIVVLALPR---EKS--M-DLLG-RL-------VIA-S
VLM----IALGYPGE-----VSDS--------------------G------S--------
--------T--------Q---A---IF------------------FVLSFIPFVYIL---
---RTL----------WKE--LAVE-IE---H---------ETG-----------RVKEL
VEQTRMVLLVT-WLFYPIAYLFNIAGG-

>CL8101.Contig1_All.C9_5sample
-PFNDAYRYMDWLLTVPLLLIEIIFVMNLGE---EET--F-KKAW-QL-------GAS-S
GLM----IIVGYPGE-----LVLA--------------------E------D--------
-KL-----S-------ER---W---VY------------------WALAMIPFLFVV---
---YTL----------LVG--LAGA-TN-------------SEQ---DE------RVRSA
IRTAQWMTVLS-WCTYPIVYIIPMFGAR

>CL8101.Contig2_All.C9_5sample
-PFNDAYRYMDWLLTVPLLLIEIVLVMNLGE---AET--F-TKSW-QL-------GAA-A
ALM----IILGYPGE-----LILG--------------------D------D--------
--L-----S-------GR---W---VY------------------WTLAMIPFIFVV---
---YTL----------LVG--LSGA-TN-------------SEP---DE------RVRSS
IRTAQWMTVLS-WCTYPIVYIIPMFGVK

>CL8823.Contig2_All.C6_8sample
---PTALRYIDWTLTVPLMCVEFYLLTRIAG---ATR----SLLW-KL-------ILA-S
VWM----LVMGYIGE----AFNPP--------------E-----G------D------TT
HSV-----M------------Y----G-------------------VLSTLGYLYVL---
---YTV----------WIG--EVAQ-LA---N---------KSN---ST------AVKKG
VRALAWFVLVG-WAIYPIGYM--CMPG-

>CL8926.Contig1_All.C6_8sample
-KSPIVYRYIDWSITVPLQMIEFNLILKAAK---API--SAMGFW-KL-------LVG-T
VLM----LAFGYAGE--------T--------------------G------A--------
--IGMGMAG--------K---W---IG------------------FVCGMLGWVFIL---
---FEI----------FAG--ESGN-AC---A---------TSG--VSD------AVKQS
FSNMRLIVSVG-WAIYPLGYVLGCLTG-

>CL8926.Contig4_All.C6_8sample
-KSPIVYRYIDWSITVPLQMIEFNLILKAAK---API--SAMGFW-KL-------LVG-T
VLM----LAFGYAGE--------T--------------------G------A------IG
MGM-----A-------GK---W---IG------------------FVCGMLGWVFIL---
---FEI----------FAG--ESGN-AC---A---------TSG--VSD------AVKQS
FSNMRLIVSVG-WAIYPLGYVLGCLTG-

>CL9019.Contig1_All.C9_5sample
-PFNDAYRYMDWLLTVPLLLIEILLVMKLSD---QEY--N-SKAK-TL-------GIG-S
ALM----IASGYYGE-----LTVT--------------------G------D--------
--L-----T-------DR---W---VC------------------WFLSMGFFLYIV---
---QEL----------LVG---LSD-AT---N---------KEE---DP------AIKAK
ISSAQVWTVIS-WCTYPVVYLFPMLNIG

>CL906.Contig1_All.C6_8sample
-DSPTVLRYIDWLLTVPLQMIEFYLILAAVT---AVS--A-GVFW-RL-------LIG-T
LVM----LIGGFAGE--------A--------------------G------M--------
--M-----S--------A---M---TG------------------FIIGMIGWLYIL---
---YEI----------FAG--EAGK-VS---A---------SDA---PA------AVQSG
FSTMRWIVTIG-WAIYPIGYFVGYMAGG

>CL906.Contig2_All.C6_8sample
-ETPTVYRYIDWLITVPLLMVEFYIILRACT---AVA--G-GVFW-KL-------LIG-S
LVM----LIGGYLGE--------A--------------------G------Y--------
--M-----N--------V---T---LG------------------FVIGMVGWIYIL---
---YEI----------FAG--EAAK-VS-------------EEA---PD------SVRSA
FATMRWIVTIG-WAIYPIGYFMGYMAGG

>CL906.Contig3_All.C6_8sample
-ESPTVYRYIDWLITVPLLMLEFYFVLAAVN---KAD--S-GIFW-RL-------MIG-T
LVM----LVGGYLGE--------A--------------------G------Y--------
--I-----N--------A---T---LG------------------FIIGMAGWVYIL---
---YEV----------FSG--EAGK-RA---A---------KSG---NK------SLVTA
FGAMRMIVTVG-WAIYPLGYIFGYLTG-

>CL906.Contig4_All.C6_8sample
-DTPTVYRYIDWLITVPLQLIEFYLILAAVR---KVP--T-GIFW-RI-------LIG-S
IVM----LVGGYAGE--------A--------------------G------F--------
--I-----N--------A---M---LG------------------FIIGMAGWIYIL---
---YEV----------FSG--EAGK-IA---A---------KTG---NK------PLATA
WGAMRMIVTIG-WAIYPLGYIFGYLTG-

>CL906.Contig5_All.C6_8sample
-DTPTVYRYIDWLITVPLQLIEFYLILAAVK---KVP--T-GIFW-RI-------LIG-S
LVM----LVGGYLGE--------A--------------------G------F--------
--I-----N--------P---M---LG------------------FIIGMAGWIYIL---
---YEI----------FSG--EAGK-TV---A---------RSG---NK------SLATA
FGALRMIVTVG-WAIYPLGYVFGYLTG-

>CL906.Contig6_All.C6_8sample
-DTPTVYRYIDWLITVPLQLIEFYLILAAVK---KVP--T-GIFW-RI-------LIG-S
LVM----LVGGYLGE--------A--------------------G------F--------
--I-----N--------P---M---LG------------------FIIGMAGWIYIL---
---YEI----------FSG--EAGK-VV---S---------KSG---NK------SLVTA
FGAMRMIVTVG-WAIYPLGYIFGYLTG-

>CL906.Contig7_All.C6_8sample
-DTPTVYRYIDWLITVPLQLIEFYLILAAVK---KVP--T-GIFW-RI-------LIG-S
LVM----LVGGYLGE--------A--------------------G------F--------
--I-----N--------P---M---LG------------------FIIGMAGWIYIL---
---YEI----------FSG--EAGK-VV---S---------KSG---NK------SLATA
FGALRMIVTVG-WAIYPLGYVFGYLTG-

>CL906.Contig8_All.C6_8sample
-DTPTVYRYIDWLITVPLQLVEFYLILAAVK---KVP--T-GIFW-RI-------LIG-S
IVM----LVGGYMGE--------A--------------------G------F--------
--I-----A--------P---M---LG------------------FIIGMAGWIYIL---
---YEI----------FSG--EAGK-TV---A---------RSG---NK------SLVTA
FGALRMIVTVG-WAIYPLGYVFGYLTG-

>CL909.Contig1_All.C6_8sample
---TTAYRYVDWILTVPLMCVEFYLILKPSG---ATK----SLLW-KL--------IGLS
VVM----LVTGYFGE--------A--------------------G------I-GPLDA--
-QL------------------W----G-------------------LVSGLAYFWIL---
---YEV----------AMG--GAAQ-LA---K---------SAG---GN-------VESA
HKMLVKFVFIG-WAIYPIGYMAGT-DG-

>CL909.Contig2_All.C6_8sample
---TTAYRYVDWILTVPLMCVEFYLILKPSG---ATK----GMLW-KL-------ILL-S
TVM----LVTGYFGE--------A--------------------G------I--------
-----------MGLDAQL---W----G------------------LVSGIA-YFAIV---
---HEV----------FMG--NAAK-LA---K---------SAG---GN-------VESA
HKMLCKFVLIG-WAIYPIGYMAGT-DG-

>CL909.Contig3_All.C6_8sample
---TTAYRYVDWILTVPLMCVEFYLILKPSG---ATK----GMLW-KL-------ILL-S
TVM----LVTGYFGE--------A--------------------G------I--------
--M-----GLD----AQL---W----G------------------LVSGIA-YFAIV---
---HEV----------FMG--NAAK-LA---K---------SAG---GN-------VESA
HKMLCKFVLIG-WAIYPIGYMAGT-DG-

>CL909.Contig4_All.C6_8sample
---TTAYRYVDWILTVPLMCVEFYLILKPSG---ATK----GMLW-KL-------ILL-S
TVM----LVTGYFGE--------A--------------------G------I--------
--M-----GLD----AQL---W----G------------------LVSGLA-YFAIV---
---HEI----------FMG--NAAK-LA---K---------SAG---GN-------VESA
HKMLCKFVLIG-WAIYPI----------

>CL909.Contig5_All.C6_8sample
---TTAYRYVDWILTVPLMCVEFYLILKPAG---ATG----SLLK-KL-------ILL-S
VVM----LVCGYVGEAID--RDNA--------------------Q---------------
--L------------------W----G------------------LVSGLA-YFAIV---
---AEV----------MFG--GAKK-LA---D---------SAG---GA-------TASA
HGMLCKFVLIG-WAIYPIGYMAGT-DG-

>CL909.Contig6_All.C6_8sample
---TTAYRYVDWILTVPLMCVEFYLILKPSG---ATK----SLLW-KL-------ILL-S
TVM----LVTGYFGE--------A---------------------------------G--
--I-----G---PLDAQI---W----G------------------LVSGIA-YFAIV---
---AEI----------WFG--GASK-LA---K---------SAG---GN-------VESA
HKMLCKFVLIG-WAIYPIGYMAGT-DG-

>CL909.Contig7_All.C6_8sample
-ADTTFFRYVDWILTVPLMCVEFYLILKPSG---ATK----SMLW-KL--------IGLS
VVM----LVTGYFGE--------A--------------------G------I-G---PLD
AQL------------------W----G-------------------LVSGIAYFAIV---
---AEI----------FVG--GAAK-LA---K---------SAG---GN-------VESA
HKMLCKFVLIG-WAIYPIGYMAGT-EGW

>CL909.Contig8_All.C6_8sample
---TTAYRYVDWILTVPLMCVEFYLILKPSG---ATK----SLLW-KL--------IGLS
TVM----LVTGYFGE--------A--------------------G---------------
--V-----G---PLDAQL---W----G------------------LVSGIA-YFAIV---
---AEI----------WFG--GASK-LA---K---------SAG---GN-------VESA
HKMLCKFVLIG-WAIYPIGYMAGT-DG-

>CL909.Contig9_All.C6_8sample
---TTAYRYVDWILTVPLMCVEFYLILKPSG---ATK----GLLW-KL-------ILL-S
TVM----LVTGYLGE--------A--------------------G------I-GPLDA--
-QL------------------W----G-------------------LVSGIAYFAIV---
---AEI----------FRG--DASK-LA-------------KSA---GG------NVESA
HNMLCKFVLIG-WAIYPIGYMIGTADG-

>CL9102.Contig1_All.C6_8sample
-DSPTVLRYIDWLITVPLQIVEFYVILAAMT---AVA--S-SLFW-RL-------LIA-S
IIM----LVFGYMGE--------T--------------------G------A--------
--M-----N--------V---T---LA------------------FVIGMAGWLYII---
---YEV----------FAG--EASK-AS---A---------GSG---NA------AGQTA
FNALRLIVTVG-WAIYPIGYAVGYFGG-

>CL9113.Contig1_All.C9_5sample
-ESPTVFRYVDWLLTVPLQIIEFFLILSAIA---VVS--T-TLFW-RL-------LVA-S
VVM----LVAGYLGE-----VEQG--------------------G------M--------
--L------------------W---PM------------------FILGLLAWIYII---
---YEI----------FAG--EASK-IN---A---------NSG---TV------ASKQA
FHALRLIVTVG-WAIYPIGYFLGYTG--

>CL9113.Contig2_All.C9_5sample
-ESPTVFRYVDWLLTVPLQIIEFFLILSAIA---VVS--A-TLFW-RL-------LIA-S
VVM----LVAGYLGE-----VEQG--------------------G------M--------
--L------------------W---PM------------------FILGMLAWIYII---
---YEI----------FAG--EASK-IN---A---------NSG---TV------ASKKA
FHALRLIVTVG-WAIYPIGYFMGYTG--

>CL9290.Contig2_All.C9_5sample
---PTFYRYVDWILTVPLMCVEFYLILRPSG---ATK----GLMW-KL--------IGLS
TVM----LVAGYVGE--------A---IQTD--A----------A------A--------
--L------------------W----G-------------------GIAGAAYFWIA---
---YEV----------WLG--GASK-MA---K---------AAG---GA-------VESA
HKSLCWFLLVG-WAIYPIGYMAGT-EGW

>CL9359.Contig1_All.C9_5sample
-TSPTEFRYIDWILTVPLMCVEFYLLTKTGL--------S------KM-------VSA-S
VVM----LVTGYLGE--------A--------------------S------V--------
--C-----SVFGTHSPAI---W----G------------------LISGLA-YFYIV---
---NEV----------YQG--DVAK-AA---K---------KAG---KN-------IQNA
NSLLLKFVVIG-WGIYPLGYLIGTADGQ

>CL9359.Contig2_All.C9_5sample
-TSPTEFRYIDWILTVPLMCVEFYLLTKTGL--------S------KM-------ISA-S
VVM----LVTGYFGE--------A--------------------S------V--------
--L-----SVFGSASPAV---W----G------------------LISGLA-YFYIV---
---NEV----------YQG--DVAK-AA---K---------KAG---KK-------IENA
NALLLKFVVIG-WGIYPLGYLIGTADGQ

>CL9770.Contig1_All.C6_8sample
-ESPMVLRYIDWMITVPLQVVEFYLILAAIG---VGT--A-IMFQ-RL-------LGA-S
IVM----LVAGYFGE--------S--------------------G------A--------
--M-----D--------STLELSPTVW------------------WVIGMAGWAWIL---
---YEL----------WAG--EVGA-AA-------------ESG---SA------GVQYG
FNAMKWIVTVG-WAIYPLGYMMGNDMI-

>CL9770.Contig2_All.C6_8sample
-ESPLVLRYIDWLITVPLQVVEFYLILAAIG---VGT--A-IMFQ-RL-------LGA-S
IVM----LVAGYFGE--------S--------------------G---------------
--------------------------A------WDVFGDSSTEIWFVIGMAGWAWIL---
---YEL----------HGG--EVGA-AA-------------ESG---SA------GVQYG
FNAMKWIVTVG-WAIYPLGYMMGNGFF-

>CL9927.Contig2_All.C9_5sample
-PFNDAYRYMDWLLTVPLLLIEIVFVMELKP---EET--S-KKAW-QL-------GAS-A
ALM----ICLGYPGE-----LILE--------------------A------D--------
-KL-----S-------TR---W---VY------------------WALAMIPFLFVV---
---YTL----------LVG--LAGA------L---------RDE---SP------EIASS
IRTAQWMTVIS-WCTYPIVYIIPMFGAK

>CL9927.Contig3_All.C9_5sample
------------LLTVPLLLIEIVFVMELKP---EET--S-KKAW-QL-------GAS-A
ALM----IILGYPGE-----LILE--------------------A------D--------
-KL-----S-------TR---W---VY------------------WALAMIPFLFVV---
---YTL----------LVG--LAGA------T---------RNE---TP------EVASA
IRYAQWMTVLS-WCTYPIVYIIPMFGAK

>CL9933.Contig2_All.C9_5sample
-SPVYWGRYVDWVLTTPLMLWDILALAGAPN---DEI--A------MV-------LIM-D
MLM----IGFGCAGA------QTP--------------------D------Q--------
--------N--------K---W---FF------------------FIFGMVTFFHIC---
---HVL----------VKY----SK-VN-------------KYG--EEA--------RAL
YNKVAWMTIIL-WTLYPIVWIVAEGQR-

>Unigene102859_All.C6_8sample
-TSPILYRYIDWSITVPLQMVEFYFILTAVK---PDL--GAGMFF-RL-------FVG-T
CAM----LAFGYSGE--------A--------------------H------F--------
--L-----N--------A---W---AG------------------FLFGLSGWAFIL---
---FEI----------FAG--EAGK-ES---A----------AL---GG------HVKTA
FDIMKFIVTIG-WSIYPLGYFFGYLQS-

>Unigene105779_All.C6_8sample
-KSPVVYRYIDWSITVPLQMIEFNLILKAAK---API--GAGGFW-RL-------LIG-T
VLM----LVFGYVGE------TTP--------------------G------F--------
--------G------------W---PG------------------FILGMCGWGFIL---
---FEI----------FAG--ESSK-AS-------------GNC---SG------PVKAS
FANMRLIVSLG-WSIYPLGYFLGFLT--

>Unigene105780_All.C6_8sample
-KSPVVYRYIDWSITVPLQMIEFNLILKAAK---API--GAGGFW-RL-------LIG-T
ILM----LTFGYIGE------TTP--------------------G------F--------
--------G------------W---PG------------------FILGLCGWGFIL---
---FEI----------FAG--ESSK-AS---G---------NCS---GP-------VKAS
FANMRLIVSVG-WSIYPLGYFLGFLT--

>Unigene105782_All.C6_8sample
-KSPVVYRYIDWSITVPLQMIEFNLILKAAQ---AKV--DAGSFW-RL-------LIG-T
VLM----LVFGYIGE------TTP--------------------G------F--------
--------G------------W---PG------------------FVLGCLGWFFIL---
---YEI----------FAG--KSSE-AC---P---------KSG-----------AVAAS
FKNMRIIVSAG-WSIYPLGYFLGFLTG-

>Unigene105783_All.C6_8sample
-KSPVVYRYIDWSITVPLQMIEFNLILKAAK---API--SSGGFW-RL-------LIG-T
VLM----LTFGYIGE------TTP--------------------G------F--------
--------G------------W---PG------------------FVLGCLGWFFIL---
---YEI----------FAG--QSSK-AA---P---------TSG-----------AVAAS
FKNMRIIVSAG-WSIYPLGYFF------

>Unigene105785_All.C6_8sample
-RSPIVYRYIDWSITVPLQMIEFNLILKAAN---API--SPAGFW-KL-------LIG-T
VLM----LAFGYAGE--------T--------------------G------T--------
--I-----N--------A---W---AG------------------FALGLAGWGFIL---
---FEV----------FAG--ESAAAAG---T---------SNV---SA------AVKQS
YNNMRIIVSVG-WAIYPAGYFLGQINNS

>Unigene106382_All.C6_8sample
-ESPLVFRYVDWLLTVPLQIVEFYLILAAIA---VVK--S-SLFW-RL-------LIA-S
VIM----LVAGYLGE--------V--------------------G------S--------
--V-----N--------V---W---AG------------------FVVGMLGWLYII---
---YEV----------FAG--EASQ-IN---A---------SKG---TA------ASQRA
FNALRLIVTIG-WAIYPIGYVVGYTG--

>Unigene106392_All.C6_8sample
-TSPTVFRYIDWLLTVPLLMIEFYFILSAVK---KVS--G-GIFW-RL-------LIG-T
LIM----LVGGYLGE--------A--------------------G------Y--------
--I-----G--------I---N---LG------------------FIIGMAGWIYIL---
---YEV----------FAG--EAGR--E---A---------KKL---KG------AAASC
FEFCKWIVTIG-WAVYPLGYLFGYMTGS

>Unigene106587_All.C6_8sample
-ESPTVFRYVDWIITVPLQMIEFYLILAACT---AVA--G-GVFW-RL-------FLG-S
LVM----LIGGYLGE--------A--------------------G------F--------
--I-----N--------A---T---IG------------------FVVGMAGWIFIL---
---YEI----------FAG--EASK-VS---A---------ESA---PE------SVQSA
FNTMKWIVTIG-WAIYPIGYFMGYMAGG

>Unigene106588_All.C6_8sample
-ASPTVFRYVDWIITVPLQMIEFYLILAACT---AVA--G-GVFW-RL-------FLG-S
LVM----LIGGYLGE--------A--------------------G------F--------
--I-----N--------A---T---IG------------------FVIGMAGWIFIL---
---YEI----------FAG--EASK-VS---A---------ESA---PE------SVQSA
FNTMKWIVTIG-WAIYPIGYFMGYMAGG

>Unigene106672_All.C6_8sample
-TSPTVFRYVDWLLTVPLQIIEFYLILAAIA---VVR--A-VLFW-RL-------LVA-S
LIM----LIAGYLGE--------V--------------NPE---A------R--------
--L-----A--------L---W---ML------------------FIIGTLAWLYII---
---YEI----------FAG--EASK-IN---A---------SEG---TV------ASKRA
FSALRIIVTFG-WAIYPLGFIYGYAGGG

>Unigene107069_All.C6_8sample
-TSPTEFRYIDWLITVPLLMVEFYIILRACT---AIS--G-GCFW-RL-------MIG-S
IVM----LVGGYLGE--------A--------------------G------Y--------
--I-----N--------A---T---LG------------------FVIGMVGWIYIL---
---YEI----------FAG--EAGK-AN---A---------SDA---PA------SVQSA
FSTMRWIVTIG-WAIYPIGYFMGYMAGG

>Unigene107096_All.C6_8sample
-PFNDAYRYMDWLLTVPLLLIEILLVMKLDD---STF--N-AKAK-AL-------GVG-S
ALM----IVSGYYGE-----LVVT--------------------G------D--------
--L-----T-------PR---W---AC------------------WFLSMFFFLYIV---
---YEL----------LVG---LSA-AT---E---------QEP---DK------VVKEA
IKSAQLVTVIS-WCTYPVVYLFPMLGIS

>Unigene107191_All.C6_8sample
-SSPTVYRYIDWLITVPLQIVEFYLILAAVT---NVS--S-SLFW-KL-------LVA-S
LVM----LIGGYMGE--------A--------------------G------Y--------
--M-----A--------M---M---PA------------------FIIGMVGWAVII---
---YLI----------FFG--EAAQ-VN---A---------ASG---NA------AGQMA
FNAIRMIVLVG-WAIYPIGYWLDAE---

>Unigene107711_All.C6_8sample
-PFNDAYRYMDWLLTVPLLLIEIIFCMNLTP---EET--S-REAW-TL-------GFV-S
ALM----IAVGYPGE-----LIIE--------------------G------N--------
--L-----A-------MR---F---VY------------------FSFSFAVFLYIV---
---QKL----------LVG---LKE-AI---Q---------KEA---DP------EVSSM
LNQVCMATVVS-WCTYPVVYLLPFMNIH

>Unigene112301_All.C6_8sample
-ASPVLYRYIDWSITVPLQMIEFYLILKAVQ---PSL--DQGIFF-RL-------LLG-T
VAM----LASGYAGE--------A--------------------K------F--------
--V-----A--------P---M---AG------------------FVFGMAGWGFIL---
---FEI----------FMG--PAGQ-AA---G---------QQS---NK------YVQSS
FNTMRIIVTVG-WSIYPLGYFFGYLLG-

>Unigene113275_All.C6_8sample
--------------TVPLQIVEFYLILAAMT---AVA--T-GLFW-RL-------LIA-S
LVM----LIAGYLGE---VAGPES--------------------G------G--------
--------T--------L---W---IC------------------FVIGMAGWLYIL---
---YEI----------FAG--EASK-IN---A---------SQG---TE------AGQRA
FNALRMIVTIG-WAIYPLGYIWG-----

>Unigene11417_All.C9_5sample
-ESPIVYRYIDWLLTVPLQMIEFYLILIAAG---LAV--SPSVFW-RL-------LFG-T
LVM----LLGGYAGE--------N--------------------G------W--------
--I-----S--------A---P---MG------------------FVIGMAGWVFIV---
---FEI----------FKG--ESSV-VA---T---------K-----ND------SIKYA
FRTMGLIVVVG-----------------

>Unigene115332_All.C6_8sample
-RSPIVYRYIDWSITVPLQMIEFYFILSAVQ---PNL--SSGMFW-RL-------LIG-T
VAM----LAFGYAGE--------T--------------------G------S--------
--I-----E--------A---I---AG------------------FVLGCFGWFYIL---
---YEI----------FAG--EAGK-VA-------------ASGDKVGE------NVRSS
FETMRFIVSVG-WSIYPLGYFFGYLCG-

>Unigene115508_All.C6_8sample
-TSPTEFRYIDWLITVPLLMVEFYIILRACT---AIS--G-GCFW-RL-------MIG-S
IVM----LVGGYLGE--------A--------------------G------Y--------
--I-----N--------A---T---LG------------------FVIGMVGWIYIL---
---YEI----------FAG--EAGK-AN---A---------SDA---PA------SVQSA
FSTMRWIVTIG-WAIYPLGYFFGYLTG-

>Unigene116800_All.C6_8sample
-SSPIVFRYIDWIITVPLQIVEFYFILAAVA---VVS--S-SIFY-RL-------LIP-S
IIM----LLGGYFGE--------A--------------------G------I--------
--L-----S--------P---T---VG------------------FIIGMIGWLIII---
---YEI----------FAG--EASK-IN---A---------SNA---NE------SSQYA
FKTVRAIVTFG-WAIYPIGYFLGYFTEG

>Unigene1178902_All.C9_7sample
-ETPTVYRYIDWLITVPLQIVEFYLILAAVR---KVP--S-SLFW-RL-------LIA-S
IVM----LVGGYLGE--------A--------------------G------Y--------
--I-----Q--------E---F---VG------------------FIIGMAGWIYIL---
---FEL----------FSG--EAGK-SA---S---------RGG---NR------AMTTA
FGAMRMIVTIG-----------------

>Unigene1178903_All.C9_7sample
-ETPTVYRYIDWLITVPLQIVEFYLILAAVR---KVP--S-SLFW-RL-------LIA-S
IVM----LVGGYLGE--------A--------------------G------Y--------
--I-----Q--------E---F---VG------------------FIIGMAGWIYIL---
---FEL----------FSG--EAGK-SA---S---------RGG---NR------AMTTA
FGAMRMIVTIG-----------------

>Unigene118889_All.C6_8sample
-DFDTGLRYVDWILTVPLMFVEVLAVTSSGA---EYN--EKVRNW----------GLA-A
VVM----IGGGYYGE-----VTSA--------------------G---SDAY--------
---------------------W---TG------------------FVIAMAAYVYLM---
---RNL---------------QAEG-AG-------------LKA-----------AEAEQ
FEKIKNLILVG-WIIYPLGYLAPVAG--

>Unigene120551_All.C6_8sample
-ESPTVYRYIDWLITVPMQIVEFYLILAACT---AVS--L-GVFW-KL-------LAG-S
LVM----LLGGYFGE--------T--------------------G------V--------
--L-----S--------P---M---VG------------------FVVGMAGWIFII---
---YYI----------FVG--EAAQ-IK---D---------SAG---NE------NLVLA
FDGIKWIVTIG-WAIYPIGYFMGYLGGG

>Unigene12065_All.C6_8sample
-ESPLVLRYIDWLITVPLQVSEFYLILAAVG---VAT--A-ALFW-RL-------LAA-S
LIM----LITGFLAE--------S--------------------G------T--------
--M-----A--------DSLTW---PL------------------FIVGVLAWIYIM---
---YEI----------WAG--EAKE--K---V---------GQT---SE------GTQFA
FKAMALILSVG-WAIYPIGFVLGQGDG-

>Unigene121742_All.C6_8sample
-ESPTVYRYIDWLITVPLQMVEFYLILFAVG---AAT--S-RIFW-HL-------LVG-T
LVM----LLGGYFGE--------I--------------------G------V--------
--V-----D--------A---T---LG------------------FIVGMVGWVYIL---
---YFI----------FAG--EAGQ-KA---A---------AAG---G-------AVASA
FSTMRLIVLVG-WSIYPLGYVLGYMTGT

>Unigene121830_All.C6_8sample
-DNPTALRYIDWTLTVPLMCVEFYLLTKAAG---AKT----SLLW-KL-------ILA-S
AWM----LVAGYIGE----AYNPA-------LAEGAAPS-----D------G------TV
HSV-----T------------W----G-------------------VLSTLGYLYVL---
---YTA----------WAG--EVAK-LA---A---------DSG---DA------NVIRG
VKTLAWFVLAG-WAIYPIGYMCMPGGWL

>Unigene123061_All.C6_8sample
---TTAYRYVDWILTVPLMCVEFYLILKPAG---ATG----SLLK-KL-------ILL-S
VVM----LVCGYVGE--------A----------------------------ID---RPN
AQL------------------W----G-------------------LVSGLAYFAIV---
---AEV----------MFG--GAKK-LA---D---------SAG---GA-------TASA
HGMLCKFVLIG-WAIYPIGYMAGT-DG-

>Unigene123238_All.C6_8sample
-ETPTVFRYIDWLLTVPLQMVEFYLILAAVT---VVA--G-SLFW-QL-------LLG-S
LVM----LIFGYMGE--------A--------------------G------L--------
--M-----A--------A---M---PA------------------FVIGMLAWLYMI---
---YVL----------YMG---AGK-AA---V---------SST---SA------SVQTA
YNSMLLIIVVG-WAIYPLGYVFGYLMGA

>Unigene123339_All.C6_8sample
-EFDTGLRYVDWVLTVPLMFVEIIAITSVGA---VAT--KKFRDW----------GLA-S
LVM----IGAGYFGE--------I--------------------S------E--------
--------A----SSTNY---W---IG------------------FVLAMAAYAYLM---
---IQL----------------QNE-GE---G---------MSG---DE--------LVQ
FNKIKNLIFVG-WIIYPLGYISPVLGS-

>Unigene123461_All.C6_8sample
-TDVVAIRYIDWLITVPLQMVEFYIVLAAVT---AVS--A-GVLH-RL-------LGF-S
ILM----LVFGYLGE--------T--------------------GAVAAINS--------
---------------------T---TG------------------FVGGMLCWGLML---
---REI----------WSG--EAAQ-VN---A---------GSK---NA------AAHYA
FDGMKKIVTFG-WAIYPIGYFLGYLGGG

>Unigene1240382_All.C9_7sample
-ESPTVYRYIDWLITVPLQLVEFYLILAAVR---KVP--T-GIFW-RI-------LIG-S
IVM----LVGGYAGE--------A--------------------G------F--------
--I-----N--------A---M---LG------------------FIIGMAGWIYIL---
---YEI----------FSG--EAGK-VA---A---------KSG---NK------ALVTA
FGALRMIVTVG-WAIYPLGYIFGYLTG-

>Unigene1240383_All.C9_7sample
-ESPTVYRYIDWLITVPLQLVEFYLILAAVR---KVP--T-GIFW-RI-------LIG-S
IVM----LVGGYAGE--------A--------------------G------F--------
--I-----N--------A---M---LG------------------FIIGMAGWIYIL---
---YEI----------FSG--EAGK-SM---A---------KSG---NK------SLVTA
FSALRMIVTVG-WAIYPLGYVFGYLTG-

>Unigene12512_All.C9_5sample
-VMNEGYRYADWLITVPLLIVELLIVLGVAQ---KDR--T-SLML-KL-------VPA-S
ILM----IGLGYPGE-----V---------------------------------------
--A-----D----GNGAK---W---TF------------------WILALIPFAYIL---
---KTL----------YDELQKAGQ------R---------ETG-----------AVAKQ
IKNATYVLLST-WLVYPIAYLFPIFDAN

>Unigene1268289_All.C9_7sample
------------IITVPLQMIEFYIILAACT---TIA--M-GVFW-RL-------FIG-S
VIM----LVGGYLGE--------A--------------------G------F--------
--I-----N--------A---T---LG------------------FVIGMAGWIYIL---
---YEI----------FAG--EAGK-VS---A---------SDA---PE------AVQSG
FATMRWIVTIG-WAIYPIGYFVGYMAGG

>Unigene1268290_All.C9_7sample
-------------ITVPLQMIEFYIILAACT---TIA--M-GVFW-RL-------FVG-S
VVM----LVGGYLGE--------A--------------------G------F--------
--I-----N--------E---T---VG------------------FVIGMAGWIYIL---
---YEI----------FAG--EAGK-VS---A---------SDA---PE------AVQSG
FATMRWIVTIG-WAIYPIGYFVGYMAGG

>Unigene127423_All.C6_8sample
-ESPIVYRYIDWVLTVPLQMIEFFLILVAVG---AAV--SANSFW-RL-------LAG-T
LVM----IIGGYLGE--------A--------------------G------Y--------
--I-----N--------A---T---LG------------------FVIGMIGWAIII---
---WEI----------FGG--EASK--A---A----------AA---NE------SVRSA
FNAMR-----------------------

>Unigene129959_All.C9_5sample
--TPTVYRYIDWLITVPLQMIEFYLILSAVR---KVS--S-GIFW-RL-------LIG-S
LVM----IVGGYLGE--------A--------------------G------Y--------
--I-----N--------K---Y---FG------------------FIIGMVGWIYIL---
---YEI----------FSG--EAGR-TA---A---------KSG---SK------AFVTA
FSALRMIVTVG-WAIYPIGYIF------

>Unigene131015_All.C6_8sample
-MYDTGLRYVDWVLTVPLMFVEVLAVTSSGA---EYN--EKVRNW----------GLA-A
VVM----IGGGYYGE-----VTSA--------------------GSDAY-----------
---------------------W---TG------------------FVVAMVAYVYLM---
---RNL----------QAE--GMGL-KA---------------------------AEAEQ
FEKIKNLILVG-WIIYPLGYLAPVAG--

>Unigene131016_All.C6_8sample
-MYDTGLRYVDWVLTVPLMFVEVLAVTSKGA---EYN--EKVRNW----------GLA-A
VVM----IGGGYYGE-----TSAA--------------------G------S--------
--------D-------QY---W---VG------------------FVVAMVAYVYLM---
---RNL---------------QAEG-AG-------------LKA-----------AEADQ
FEKIKNLILVG-WIIYPLGYLAPVAG--

>Unigene131072_All.C6_8sample
---TTFFRYVDWILTVPLMCVEFYLILAKAG---ATK----KLMW-NL-------IFA-S
TVM----LVCGYIGE--------T--------------------G---DNPV--------
--I------------------W----G------------------TISGLA-YFWVA---
---YTV----------WLG--EAKG-LA---E---------KAG---GA-------VLEA
HNALCWFVLVG-WAIYPIGYMIGT-DGW

>Unigene1315195_All.C9_7sample
-PFNDAYRYMDWLLTVPLLLIEIVFVMKLSD---AET--K-KKAT-TL-------GVA-S
GLM----ITNGYPGE-----LIVE--------------------G------D--------
--L-----S-------VR---W---FF------------------WAFSLCPFLYVV---
---YEL----------LVG--MAGA-TN-------------AES---DP------VVKSL
IQRSQYWTVVS-WLTYPVVYIFPMIGFA

>Unigene1315644_All.C9_7sample
-VMNEGYRYADWLITVPLLIVELLIVLGVAK---ADR--T-SLMI-KL-------VPA-S
ILM----IGLGYPGE-------VA--------------------D------S--------
--N-----G-------AK---W---TF------------------WVLAIIPFAYIL---
---KTL----------YAELQKAGQ------R---------ETG-----------AVAKQ
IKNATYVLLTT-WLVYPIAYLFPIFDAE

>Unigene13286_All.C9_5sample
-DTPTVYRYIDWLITVPLQIVEFYLILAAIR---KVP--T-SLFW-RL-------LIA-S
LVM----LIAGYLGE--------T--------------------G------M--------
--I-----Q--------P---F---LG------------------FVIGVAAWIYIL---
---FEI----------FSG--EAGK-LA---S---------RSG---NK------ALVTC
FGAMRMIVTIG-WAIYPLGYIF------

>Unigene1340796_All.C9_7sample
-SSPTVYRYIDWLITVPLQIIEFYLILKVCT---NVG--S-GLFW-RL-------LGA-S
LVM----LVGGFIGE--------T--------------------G------G--------
--------N--------A---M---VC------------------GVIATLAWLYII---
---YEV----------FSG--EAGK-LN---A---------SSG---NA------AAQSA
FGTIRLIVTVG-WAIYPIGYW-------

>Unigene1344842_All.C9_7sample
-DSPTVYRYIDWLITVPLQIVEFYLILAAVT---SVS--A-SLFW-KL-------LVG-S
LVM----LVGGYMGE--------A--------------------G------Y--------
--M-----A--------K---M---PA------------------FIIGMVGWAYII---
---YLI----------FAG--EAAN-VN---A---------SSG---NA------ASQMA
FKSIRMIVLVG-WAIYPIGYLMGSS---

>Unigene135387_All.C9_5sample
-DSPTVYRYIDWLITVPLQMVEFYLILAAVR---KVS--G-GIFW-RL-------LIG-S
VVM----LVGGYLGE--------A--------------------G------Y--------
--I-----N--------S---T---LG------------------FVIGMGGWIYVL---
---YEI----------FSG--EAGK-TA---A---------RSG----------------
----------------------------

>Unigene1355955_All.C9_7sample
-ESPVVYRYIDWVLTVPLQMVEFYLILIAVG---AAV--SVASFW-RL-------LVG-T
LVM----VIGGYLGE--------A--------------------G------M--------
--I-----S--------V---L---LG------------------FIIGMIGWAVII---
---WEI----------FKG--EASQ--A---A----------SQ---NE------SVSSA
FNAMR-----------------------

>Unigene1366471_All.C9_7sample
-ASPTVFRYIDWLITVPLQIIEFYLIVAAVT---AVS--A-GIFW-RL-------LIA-S
IVM----LVGGYLGE--------T--------------------G---------------
--L------------------WAPSVG------------------FAVGMIAWVYII---
---YEI----------FLG--ETAA-AN---A---------SSG---NS------ASQSA
FNTIKWIVTVG-WAIYPVGYALGYFAGG

>Unigene1369336_All.C9_7sample
-QAPTALRYIDWLLTFPLTILTFYVMLKSVT---DVK--R-GMFW-RL-------LVG-T
LVW----VIAQLLGA--------Y--------------------G------Y--------
--M-----S--------V---T---LG------------------FLVGIVGWLYII---
---GEL----------YMG--DTGR-KN---A---------SCG---NE------SVQM-
----------------------------

>Unigene137459_All.C9_5sample
-SSPIVYRYIDWSITVPLQMIEFNLILKAAK---API--STMGFW-KL-------LIG-T
VLM----LVFGYAGE--------T--------------------G------V--------
--M-----N--------A---W---AG------------------FALGMAGWGFIL---
---FEI----------FAG--ESGN-CS---S----------DC---SD------AVKQS
FNNMRIIVSLG-WCIYPAGYFFGFLMGS

>Unigene137987_All.C6_8sample
-DSPTVYRYIDWLITVPLQLVEFYLILSAVR---KVD--S-GIFW-RI-------FIG-S
LVM----LVGGYLGE--------A--------------------G------F--------
--I-----N--------A---T---LG------------------FIIGIAGWVYIL---
---YEI----------FSG--EAGK-VA---A---------KSG---NK------SLVTA
FGALRMIVTVG-WAIYPLGYIFGYLTG-

>Unigene138353_All.C9_5sample
-----------WLITVPLQIVEFYLILAAVR---KVP--S-SMFW-RL-------LIA-S
IIM----LVAGYLGE--------A--------------------G------Y--------
--I-----A--------P---I---LG------------------FIVGIAAWIYIL---
---FEL----------FSG--EAGK-AM---K---------GSG---NK------ALKTA
FSAMRMIVTVG-WAIYPLGYLFGYLAG-

>Unigene140629_All.C9_5sample
-DSPTVYRYIDWLITVPLQMVEFYLILSAVR---KVS--S-GMFW-RL-------LIG-S
LVM----LIGGYLGE--------A--------------------G------Y--------
--I-----N--------A---M---LG------------------FVIGMGGWIYVL---
---YEI----------FSG--EAGK-TA---A---------KSG---NR------ALTTA
FSALRMIVTVG-W---------------

>Unigene140630_All.C9_5sample
-DSPTVYRYIDWLITVPLQMIEFYLILAAVR---KAN--S-GMFW-RL-------LIG-S
LVM----LIGGYLGE--------A--------------------G------Y--------
--I-----N--------A---M---LG------------------FIIGIAGWIYIL---
---YEI----------FSG--EAGK-AA---A---------KSG---NK------ALVTA
FSAMRMIVTVG-WAIYPLGYVFGYLTG-

>Unigene1440580_All.C9_7sample
-QSPTVFRYVDWLLTVPLQIVEFYLILAAIA---AVP--I-ILFW-RL-------LVY-S
LIM----LIFGYLGE--------A--------------------G------F--------
--V-----D--------V---T---LG------------------FILGMVGWLLIL---
---YEI----------FFG--EASQ-IN---A---------NSA---NT------SCQKA
FHALRLIVTVG-WAIYPIGYFWGYMLD-

>Unigene1467213_All.C9_7sample
-QAPTALRYIDWILTFPLTILTFYVMLKSVT---EVK--R-GMFW-RL-------LVG-T
LVW----VIAQLLGA--------Y--------------------G------Y--------
--M-----S--------V---T---LG------------------FLVGIVGWLYII---
---GEL----------YMG--DAGR-NN---A---------SCN---NE------SVQMA
FFANRLIITIG-FSI-------------

>Unigene1481218_All.C9_7sample
-ETPTVYRYVDWLITVPLQMIEFYIILAAVA---TVS--A-GIFW-RL-------LIG-T
LVM----LVAGYMGE--------A--------------------G------F--------
--I-----N--------A---W---AG------------------FIVGMAGWAYIL---
---YEI----------FAG--EAGK-AA---A---------DKC---PA------AVQTA
FNTMRWIVTIG-WAIYPLGYFFGYLTGG

>Unigene14988_All.C6_8sample
-SPVYWGRYVDWVLTTPLMLWDILALAGAPA---DEI--A------QV-------LIM-D
MLM----IGFGCAGA------QTP--------------------D------Q--------
--------N--------K---W---FF------------------FIFGMVTFIHIV---
---AVL----------LKY----SK-VN-------------KYG--EEA--------RAL
YNKVAWMTIVL-WTLYPVVWIIAEGQR-

>Unigene14991_All.C6_8sample
-SPVYWGRYVDWVLTTPLMLWDILALAGAPA---DEI--A------QV-------LIM-D
MLM----IGFGCAGA--------Q-------------------------TPD--------
--Q-----N--------K---W---FF------------------FIFGMVTFIHIV---
---AVL----------LKY----SK-VN-------------KYG--EEA--------RAL
YNKVAWMTIVL-WTLYPVVWIIAEGQR-

>Unigene14992_All.C6_8sample
-SPVYWGRYVDWVLTTPLMLWDILALAGAPS---DEI--A------MV-------LIM-D
MLM----IGFGCAGA------QTP--------------------D------Q--------
--------N--------K---W---FF------------------FIFGMVTFIHIV---
---AVL----------LKY----SK-VN-------------KYG--EEA--------RAL
YNKVAWMTIVL-WTLYPIVWIIAEGQR-

>Unigene15319_All.C6_8sample
-GSPIVYRYIDWTITVPLQMVEFYLILGAVK---PDI--SPGMFW-RL-------LLG-T
VAM----LVFGYMGE--------S--------------------K------M--------
--M-----N--------P---Q---LG------------------FLLGMAGWGFIL---
---QEI----------FVG--EAGA-IA-------------KDVDKVSI------HTQNS
FNVMRFIVTAG-WCIYPLGYLFGYLLG-

>Unigene15364_All.C6_8sample
-ETPTVYRYVDWLITVPLQMVEFYFILAAVA---VVS--A-GMFW-RL-------MIG-S
LVM----LVAGYLGE--------A--------------------G------L--------
--V-----N--------A---W---LG------------------FVVGMAGWAYIL---
---YEI----------FAG--EAGK-VS---A---------ESA---PE------AVQKS
FSTMRMIVTVG-WAIYPLGYFLGYLNGA

>Unigene16137_All.C9_7sample
-TAPTLLRYIDWFLNFPMLVLIFYAMLMSVV---KVK--Q-GMFW-RL-------LVG-T
LVF----VVAGFLGA--------A--------------------G------Y--------
--M-----S--------K---T---LG------------------FIVWLAGWLYIL---
---GEL----------YVG--EAGR-AN---A---------RCG---NE------NVQMV
FFSNRLIITIG-WAIYPMGYFIEHLGGG

>Unigene167676_All.C6_8sample
-TPVYWGRYVDWVLTTPLMIWDILALAGAPG---DEI----AMAI-II-----------D
MLM----IGFGVVGA---------------------------------------------
--Q--TPDQ-------NK---W---FF------------------FIFGCACFIHIV---
---KVL----------LKY-----------------------SS--ENK-----------
---------------------FGEET--

>Unigene16945_All.C6_8sample
-ESPVVYRYIDWLLTVPLLMIEFYLILVAVG---AAV--SGSVFW-RL-------LVG-T
LVM----LIGGYLGE--------A--------------------G------Y--------
--I-----S--------V---L---LG------------------FIIGMIGWAVII---
---WEI----------FRG--EASQ--S---A----------SS---NA------AVASA
FNAMRLIVLVG-WAIYPLGYVFGLMMGS

>Unigene17179_All.C6_8sample
-SSPILYRYIDWSITVPLQMIEFNLILKAVK---PDI--SAGMFW-RL-------LLG-T
VVM----LAAGYCGE--------A--------------------G------F--------
--V-----N--------A---Y---AG------------------FAVGMAGWGFIL---
---MEI----------FTG--EAGQ-AA-------------GGG-----------AVNKY
V---------------------------

>Unigene184363_All.C9_5sample
-PFNDAYRYMDWLLTVPLLLIEILLVMKLDE---GVF--N-TKAW-TL-------GLG-S
ALM----IVSGYYGE-----LVVT--------------------G------D--------
--L-----T-------PR---W---AC------------------WCASMAFFLYIV---
---YEM----------LVG---LSA-AT---A---------SES---DP------VVAGK
IKTAQVMTVIS-WCTYPIVYLFPMLGIS

>Unigene185067_All.C9_5sample
-----AYRYMDWLLTVPLLLIEILLVMKLDE---ETY--N-SKAW-VL-------GLG-S
ALM----ICSGYYGE-----LVIT--------------------G------D--------
--L-----T-------PR---W---FC------------------WFASMSFFLYIV---
---YEL----------LVG---LAA-AT---D---------SET---DP------VIKGK
IKTAQVMTVIS-WCTYPIVYLFPMLGIQ

>Unigene18557_All.C6_8sample
-PFNDAYRYMDWLLTVPLLLIEIIFCMNLSP---EDT--S-KKAW-TL-------GVA-S
ALM----IAVGYPGE-----LIIE--------------------G------D--------
--L-----T-------KR---L---LY------------------FSFSFAVFLYIV---
---FML----------LVG--LRGA-IQ-------------QEA---DP------DVSSM
LNQVCMATVVS-WCTYPVVYLFPFMNIH

>Unigene191369_All.C9_5sample
-DAFYWGRYVDWILTTPLMLWDVLALAGAPS--------D-DILA----------AVGVD
VLM----IGFGAVGA--------Q--------------------T---PSAQ--------
--------K------------W---VF------------------FVCGMICFGHVV---
---KVL----------LKY-------TT---V---------STA---GK------EAQNL
YCKVAYLTIVL-WTLYPLVWIVSEGGR-

>Unigene191433_All.C9_5sample
-KSPIVYRYIDWSITVPLQMIEFNLILKAAK---API--SAMGFW-KL-------LVG-T
VLM----LAFGYAGE--------T--------------------G------A------IG
MGL-----T-------GK---W---IG------------------FGCGMLGWVFIL---
---FEI----------FAG--ESGN-AC---A---------TSG--VSD------AVKQS
FSNMRLIVSVG-WAIYPLGYVLGCLTG-

>Unigene193199_All.C9_5sample
-PFNDAYRYMDWLLTVPLLLIEILLVMKLEG---DNF--S-SRAW-TL-------GVG-S
ALM----IVSGYYGE-----LVVT--------------------G------D--------
--L-----T-------PR---W---VC------------------WFLSMSFFLYIV---
---YEL----------LVG---LAA-AT---A---------SEA---DP------QIAKK
IHAAQVMTVIS-WCTYPIVYLFPM----

>Unigene193508_All.C9_5sample
----------DWSITVPLQMIEFNLILKAAK---API--SPAGFW-KL-------LLG-T
VMM----LAFGYAGE--------S--------------------Q------T--------
--I-----N--------P---W---VG------------------FVLGMCGWCFIL---
---FEI----------FAG--ESGQ-AA---Q---------NNV---SD------AVKQS
FSNMRIIVSCG-WAIYPLGYVFGQI---

>Unigene194909_All.C9_5sample
-RSPIVYRYIDWSITVPLQMIEFNLILKAAK---API--SPGGFW-RL-------LIG-T
VLM----LAFGYAGE--------S--------------------Q------S--------
--M-----N--------P---W---AG------------------FFLGLSGWGFIL---
---NEI----------FAG--ESAN-AS-------------GQC---SA------AVKQA
FDNMRIIVSAG-WSIYPAGYYLGALGAS

>Unigene19957_All.C9_5sample
-TEVVAIRYIDWLITVPLLMVELYIVLLAVT---KVS--A-GVFH-RL-------LGF-S
TLM----LVFGYLGE--------S--------------------G---AVAA--------
--I-----N--------S---T---TG------------------FVGGMLFWGLCL---
---REL----------WSG--EAAE-AN---A---------GSK---NA------AGHYA
YDSLKKIVTFG-WIIYPAGYALGYFGGG

>Unigene20724_All.C6_8sample
-ASPTEFRYIDWILTVPLMCVEFYLITKKAG---GSK----SLLW-KL--------IGLS
TIM----LVTGYIGE--------A---------------------------M-----YGD
VSM-----S------------W---VW------------------GAISGAAYFYIA---
---YMI----------WFG--EVAK-LA---D---------SAG---PA-------VR--
----------------------------

>Unigene2190834_All.C9_7sample
-VSPTVFRYVDWIITVPLQMVEFYIILAACT---TIA--M-GVFW-RL-------FVG-S
LVM----LIGGYLGE--------T--------------------G------I--------
--I-----P--------P---M---VG------------------FIVGMVGWIYIL---
---YEI----------FAG--EAGK-VN---A---------SDA---SA------SVQSS
FATMRWIVTIG-WAIYPIGYFVGYLTG-

>Unigene219734_All.C6_8sample
-DSPTVYRYIDWLITVPLQMVEFYLILSAVR---KVS--S-GMFW-RL-------LIG-S
LVM----LIGGYAGE--------A--------------------G------Y--------
--I-----N--------A---T---LG------------------FVIGMGGWIYVL---
---YEI----------FSG--EAGK-AA---A---------KSG---NK------ALTTA
FSALRM----------------------

>Unigene220628_All.C6_8sample
-MSPIVYRYIDWSITVPLQMIEFNLILKAAK---TDI--SSGGFW-RL-------LIG-T
ILM----LTFGYIGE------TTP--------------------G------F--------
--------G------------W---PG------------------FILGLCGWGFIL---
---FEI----------FAG--ESSK-AS---G----------NC---SG------PVKAS
FANMRLIVSVG-WSIYPLGYFLGFLT--

>Unigene2215664_All.C9_7sample
-ASPTVFRYVDWIITVPLQMIEFYIILAACT---TIA--M-GVFW-RL-------FIG-S
VIM----LVGGYLGE--------A--------------------G------F--------
--I-----N--------A---T---LG------------------FVIGMAGWIYIL---
---YEI----------FAG--EAGK-VS---A---------SDA---PA------AVQSG
FSTMRWIVTIG-WAIYPIGYFVGYMAGG

>Unigene221796_All.C6_8sample
-DVTTVFRYIDWLITVPLQIVEFYLILAAVT---IVP--I-ALFW-RL-------LGA-S
LVM----LVFGFLGE--------T--------------------G------L--------
--F-----D--------T---N---IS------------------FVIGLAAWIYII---
---YEV----------FAG--EASK-LN---D---------SSN---NA------GSQFA
YKTLRIILTAG-WAIYPIGYYLGYMGGG

>Unigene222332_All.C6_8sample
-GNTTALRYIDWTLTVPLMCVEFYLLTKAAG---ASK----GLMW-KL-------IIA-S
AWM----LIAGYIGETTANGNTGT--------------------S---------------
--V-----T------------W-----------------------GVLSTIGYVYVL---
---YTA----------WMG--EVAK-LA---E---------ASG---NP------VVQKG
VRTLAWFVLVG-WAIYPIG---------

>Unigene2225588_All.C9_7sample
-ISPTTYRYTDWLITVPLQMMEFYFVLKAAG---MPA--STDMLN-RL-------FTG-T
MIM----LTFGWLAE--------V--------------------D------I--------
--M-----D--------K---V---TG------------------FAIGMAGWGYIL---
---NEV----------FNG--EAGA-MA-------------QKA---PA------ASKQA
FNTMRMVISAG-WCIYPLGFFLGYFVG-

>Unigene2230136_All.C9_7sample
-DSATVLRYIDWLITVPLQIVEFYVILAAMT---AVA--S-SLFW-RL-------LIA-S
IIM----LVFGYMGE--------T--------------------G------A--------
--M-----N--------V---T---LA------------------FVIGMAGWLYII---
---YEV----------FAG--EASK-AS---A---------GSG---NA------AGQTA
FNAL------------------------

>Unigene2233473_All.C9_7sample
-ESPTVYRYIDWLLTVPLQMIEFYLILAAVG---AAT--A-GIFW-RL-------LIG-T
LIM----LIGGFMGE--------A--------------------G------Y--------
--I-----N--------A---T---VG------------------FIIGMAGWIYIL---
---YEV----------FAG--EAAQ-AS---A----------------------------
----------------------------

>Unigene2245347_All.C9_7sample
-ETPTVFRYIDWLITVPLQIIEFYLIIAAVT---AIS--S-AVFW-KL-------LIA-S
LVM----LIGGFIGE--------A--------------------G------L------GD
VVV------------------W-----------------------WIVGMIAWLYII---
---YEI----------FMG--ETAK-AN---A---------GSG---NA------ASQQA
FNTIKWIVTVG-WAIYPIGYAWGYFGDG

>Unigene2257589_All.C9_7sample
-ESPTFFRYVDWTLTVPLMCVEFYLLTKPAG---ATR----GLMW-KL-------IIA-S
AWM----LVAGYIGE----AFNPA-------LTSGVASD-----G------T------S-
HSV-----M------------W----G-------------------VISTLGYLYVL---
---HAA----------WFG--EVAQ-LA---E---------KSD---SA------VVKKG
VRTLAWFVLVG-WAIYPIGYMCMPGGWL

>Unigene227394_All.C6_8sample
-DSPTFFRYVDWILTVPLMCVEFYLLTKLAG---AKK----SLLW-KL-------IFA-S
TWM----LVCGYIGE----AFNP--------------GD-----G------T------SG
HSV-----T------------W----G-------------------VLSTLGYLYIA---
---YTV----------WFG--EVAN-LA---E---------ASK---SD------VIKKG
VRYLAWFVLVG-WAIYPIGYM--CMPGG

>Unigene22756_All.C9_5sample2
-ESPIVFRYVDWLLTVPLQIVEFYLILAAVA---AVA--A-ALFW-RL-------LIA-S
LVM----LIAGYLGE--------V--------------------G------G--------
--Q-----D--------GSGLW---IY------------------FIIGMAGWLYIL---
---YEI----------FAG--EASK-IN---A---------SEG---TN------ASKTA
FNALKWIVTVG-WAIYPIGYVWGYAG--

>Unigene228501_All.C6_8sample
-ENPTFFRYVDWILTVPLMCVEFYLLTVLAG---AKR----SLLY-KL-------IGA-S
LWM----LIAGYIGE--------AFNV-D----------GSTAHS------V--------
--K------------------W----G-------------------VISTIGYVYIL---
---YTA----------WFG--EVAK-LA-------------ENA---SE------NIKCG
VRTLAWFVLVG-WAIYPIG---------

>Unigene229060_All.C6_8sample
-DVTTVFRYIDWLITVPLQIVEFYLILAAVT---IVP--V-VLFW-KL-------LGA-S
LVM----LVFGFMGE--------A--------------------G------L--------
--F-----D--------P---T---LS------------------FIVGMAAWIYII---
---YEV----------FAG--DASR-LS---A---------LSG---NK------GGQFA
FNTLRLILTVG-W---------------

>Unigene229072_All.C6_8sample
---------------VPLQLVEFYLILAAVK---KVP--T-GIFW-RI-------LIG-S
LVM----LIGGYLGE--------A--------------------G------F--------
--I-----A--------P---M---LG------------------FIIGMAGWIYVL---
---YEI----------FSG--EAGK-TV---S---------RSG---NK------SLVTA
FSALRMIVTVG-WAIYPLGYVFGYLTG-

>Unigene2293806_All.C9_7sample
--------------TVPLQMIEFYLILAACT---AVA--G-GVFW-RL-------FLG-S
LVM----LIGGYLGE--------A--------------------G------F--------
--I-----N--------A---T---IG------------------FVVGMAGWIFIL---
---YEI----------FAG--EASK-VS---A---------ESA---PE------SVQSA
FNTMKWIVTIG-WAIYPIGYFMGY----

>Unigene23037_All.C9_5sample2
-SSPILYRYIDWSITVPLQMIEFFLILKAVN---PST--SSSMFF-RL-------FLG-T
VWM----LASGYAGE--------A--------------------H------F--------
--M-----P--------A---Q---TG------------------FVSGMAGWGYIL---
---YEI----------FAG--EAGQ-DA---S----------KA---NK------AVGQA
FTIMRQIVTVG-WAIYPAGYFFGYLCGT

>Unigene2311807_All.C9_7sample
-QSPTVFRYVDWLITVPLQMIEFYLILAACT---AVA--M-GVFW-RL-------LVG-T
VIM----LLGGYLGE--------A--------------------G------F--------
--I-----N--------A---T---LG------------------FVIGMAGWAYIL---
---YEI----------FAG--EAGK-VA---A---------DEA---PE------SVKSA
FSLMRWIVTIG-WAIYPLGYFFGYLAGG

>Unigene2354403_All.C9_7sample
-DSPTVYRYIDWLITVPLQMIEFYLILAAVK---KIP--G-AIFW-RL-------LIG-S
LVM----LIGGYLGE--------A--------------------G------Y--------
--I-----N--------A---M---LG------------------FIVGMAGWIYIL---
---YEV----------FSG--EAGK-IA---A---------KTG---NK------PLATA
WGAMRMIVTIG-----------------

>Unigene23692_All.C9_7sample
-DSPTVYRYIDWLITVPLQMIEFYLILVAVR---KAN--S-GIFW-RL-------LIG-S
LVM----LIGGYLGE--------A--------------------G------Y--------
--I-----N--------A---T---LG------------------FIIGMAGWVYIL---
---YEI----------FSG--EAGK-AA---A---------KSG---NK------ALVTA
FGAMRMIVTVG-WAIYPLGYIFGYLVG-

>Unigene2369712_All.C9_7sample
-QSPTVFRYIDWLITVPLQIVEFYLILAAIT---IVP--V-ALFW-RL-------LIY-S
LVM----LVFGYLGE--------A--------------------G------F--------
--M-----N--------V---T---LG------------------FVIGMAGWLLIL---
---YEI----------FAG--EASK-IN---A---------DSA---NA------SCQKA
FNALRLIVTIG-WAIYPIGYVFGYLLE-

>Unigene23882_All.C6_8sample
--SPLVFRYVDWLLTVPLQIVEFYLILAAIA---VVQ--S-SLFW-RL-------LIA-S
VVM----LVAGYLGE--------V--------------------G------S--------
--I-----N--------V---W---VG------------------FVIGMLGWLYII---
---YEI----------FAG--EASQ-IN---A---------SKG---SA------ASQKA
FNALRLIVTIG-WAIYPIGYVIGYTG--

>Unigene24511_All.C6_8sample
-TSPTVYRYIDWLITVPLQVIEFYLILRVCT---NVS--S-GLFW-KL-------LGA-S
VVM----LVAGFMGE--------T--------------------G------S--------
--------N--------A---M---IC------------------FVVGMAAWLYII---
---YEV----------FTG--EAGK-LN---A---------SSG---NA------AAQQA
FSTIRLIVTVG-WA--------------

>Unigene248718_All.C6_8sample
-TSPTTFRYVDWLLTVPLQIIEFYLILTAIA---VVR--S-ALFW-KL-------MVA-S
IVM----LVFGYFGE--------I--------------------R------S--------
--I-----N--------V---W---GA------------------FVVSMLAWLFII---
---YEV----------FLG--EASK-IS---A---------ENG---TE------ASKKA
FNALRIIVTVG-WAIYPLGYVLGYTG--

>Unigene253555_All.C6_8sample
-QSPLVLRYVDWLITVPLQIVEFYLILAAVT---AVS--S-SLFW-RL-------LGA-S
LVM----LVGGFLGE--------A--------------------E------M--------
--M-----S--------R---M---PA------------------FIIGMLGWFAVL---
---WMI----------FMG--PAAE-VS---N---------STG---NP------ASQKA
FKALRLIVLVG-WSIYPIGYYLNGPG--

>Unigene25489_All.C9_5sample
-AYDTGLRYVDWVLTVPLMFVEVLAVTRKGA---AYN--EAVRNW----------GVA-A
TVM----IGAGYYGE-----TSVA--------------------G------S--------
--------N-------EY---W---TG------------------FVIAMATYIWLM---
---RNL---------------QAEG-EG-------------LKG---DE--------AAA
FENIKNLILVG-WIIYPLGYIAPVAG--

>Unigene255731_All.C6_8sample
----------DWILTVPLMCVEFYLLTRIAG---ATK----SLLW-RL-------IIA-S
TWM----LVAGYIGE--------A------------------------------------
--M-----SDGTTGHSVM---W-----------------------GVISTLGYLYIL---
---YHA----------WFG--EIAQ-LA---A---------NSK---SE------TVKKG
VRTLAWFVLVG-WAIYPIGYM--CMPG-

>Unigene257760_All.C6_8sample
---PTFFRYVDWTLTVPLMCVEFYLLTKVAG---ARK----SLLW-KL-------IFA-S
TWM----LVCGYIGE----AFNP--------------AG-----G------S------TS
HSV-----T------------W----G-------------------VLSTLGYLYIL---
---HSV----------WMG--EVAK-LA---D---------ESK---SD------VVKKG
VRTLAWFVLVG-----------------

>Unigene26034_All.C6_8sample
---PTFFRYVDWILTVPLMCVEFYLILKAAG---ATT----KLMW-RM-------ILL-S
VVM----LVCGYLGE--------A--------------------V------Y--------
--TTGVGPA--------A---W----G------------------LVSGIA-YFVIV---
---YDI----------WMG--EAKK-LA---T---------SAG---GA-------TLSA
HNMLCKFVLIG-WAIYPIGYMAGT-EGW

>Unigene262577_All.C6_8sample
-NAVTTYRYVDWLITVPLQIVEFYLILAAVT---AVA--S-GLFW-RL-------FGA-S
LVM----LIGGFLGE--------T--------------------G------L--------
--L---GVN--------A---T---VG------------------FIVGMAGWLYII---
---YEV----------FSG--EASK-LS---V---------SSG----------------
----------------------------

>Unigene26366_All.C6_8sample
-DSPTVYRYVDWILTVPLQMVEFYLILAAVG---VVA--G-RVFW-HL-------LIG-T
LIM----LLGGYFGE--------T--------------------G------V--------
--L-----T--------P---V---VG------------------FVIGMAGWIYIL---
---YYI----------FSG--EAAK--S---A---------ESA---PA------AVQSA
FNTMRLIVLVG-WAIYPLGYVLGYMMGS

>Unigene26414_All.C9_5sample
-DTPTVYRYIDWILTVPLQIVEFYLILAAVG---AVA--G-RVFW-NL-------LVA-S
LVM----LIAGYVGE--------V--------------------G------Y--------
--V-----N--------V---W---LA------------------FIVGMLGWIYIL---
---YAI----------FAG--DAQE--N---L---------SSA---PE------GVQSA
FRTMRLIVLVG-WAIYPLGYVFGYAGEQ

>Unigene267843_All.C6_8sample
-KSPVVYRYVDWSITVPLQMIEFNLILKAAG---KDT--SSGMFW-KL-------LGG-T
VAM----LAFGYCGE--------I--------------------H------V--------
--V-----N--------P---W---AG------------------FIGGLCGWFFIL---
---QEI----------FMG--EAGG-TA---A----------DC---SE------SVATS
FSNMRLIVTLG-WSIYPLGYLFGYLLG-

>Unigene268197_All.C6_8sample
-SSPIVYRYIDWTLTVPLQMIEFFLILSAAD---PNI--SGGMFW-RL-------LIG-T
VVM----LAFGYMGE--------E--------------------Q------W--------
--I-----N--------A---W---VG------------------FVVGMCGWFFIL---
---GEI----------FAG--EAGK-VA-------------STG--VSE------SVQSA
FSAMRFIVTVG-WSIYPLGYFFGYLCG-

>Unigene271102_All.C9_5sample
---TTAYRYVDWILTVPLMCVEFYLILKPSG---ATK----SMLW-KL--------IGLS
VVM----LVTGYFGE--------A--------------------G---------------
--I-----G---PLDAQL---W----G------------------LVSGIA-YFAIV---
---AEI----------FVG--GAAK-LA---K---------SAG---GN-------VESA
HKMLCKFVLIG-WAIYPIGYMAGT-DG-

>Unigene271122_All.C9_5sample
-KSPVVYRYIDWSITVPLQMIEFNLILKAAG---SKD--QSGGFW-RL-------LIG-T
VLM----LTFGYIGE------TTP--------------------G------F--------
--------G------------W---PG------------------FILGLCGWGFIL---
---FEV----------FAG--GSSK-AS---A---------ALG---DK----SEGVKKS
FANMRIIVSVG-WSIYPLGYFLGFLT--

>Unigene272857_All.C6_8sample
-TSPILYRYIDWSITVPLQMVEFYFILTAVK---PDL--GAGMFF-RL-------FVG-T
CAM----LAFGYSGE--------A--------------------H------F--------
--L-----N--------A---W---AG------------------FLFGLSGWAFIL---
---FEI----------FAG--EAGK-ES---A---------ALG---G-------NVKTA
FDIMKFIVTVG-WSIYPLGYFFGYLQS-

>Unigene273013_All.C9_5sample
---PTFFRYVDWILTVPLMCVEFYLILKVAG---ATK----KLMW-TL-------IGA-S
VVM----LVTGYWGE--------G----------------VD--R---DNAA--------
--I------------------W----G-------------------GVSGAAYFYIV---
---YLI----------FFG--EAKS-LA---T---------QAG---GH-------VLNA
HNILCKFVLIG-WAIYPIGYMAGT-PGW

>Unigene273053_All.C9_5sample
-ASPIVYRYIDWSLTVPLQMIEFFLILQAVK---PDL--GSGMFF-RL-------LIG-T
VVM----LLFGYLGE--------A--------------------M------I--------
--I-----N--------A---W---IG------------------FAVGMCGWGFIL---
---FEV----------FAG--EASN-VA---K---------DNL---SP------AVENA
YNLMRFIVSIG-WSIYPLGYYFGYLLG-

>Unigene273213_All.C9_5sample
-TSPILYRYIDWSITVPLQMIEFNLILVAVK---PKL--GSGMFW-RL-------LLG-T
VAM----LTFGYGGE--------T--------------------H------S--------
--L-----G--------PFGAW---LG------------------FVLGLSGWGYIL---
---FEI----------FSG--EAGQ-LA-------------GGG-GVNK------YVASS
FKTMRFIVTIG-WSIYPLGYFFGYLMG-

>Unigene274038_All.C9_5sample
-ESPTVYRYIDWLITVPLLMLEFYFVLAAVR---KVS--G-GIFW-RL-------LIG-S
TVM----LVGGYLGE--------A--------------------G------Y--------
--I-----N--------A---L---LG------------------FIIGMAGWFYIL---
---YEV----------FSG--EAGK-AA---A---------KSG---NK------SLVTA
FSAMRMIVTIG-WAIYPLGYVFGYLTG-

>Unigene274039_All.C9_5sample
-ESPTVYRYIDWLITVPLLMLEFYFVLAAVN---KAD--S-GIFW-RL-------MIG-T
LVM----LIGGYLGE--------A--------------------G------Y--------
--I-----N--------A---T---LG------------------FIIGMAGWVYIL---
---YEI----------FSG--EAGK-AA---N---------KSG---NK------ALVTA
FGAMRMIVTVG-WAIYPLGYVFGYLTG-

>Unigene274530_All.C6_8sample
-KSPIVYRYVDWSITVPLQMIEFNLILKAAG---KKV--SAEMFW-KL-------LLG-T
VVM----LLCGYLGE--------I--------------------K------A--------
--L-----E--------P---N---VG------------------FMGGLAGWAFIL---
---FEI----------FAG--EAGG-TA---A----------GC---SP------AVASS
FTSMRLIVSVG-WSIYPLGYLFGYL---

>Unigene27459_All.C9_5sample
-PFNDAYRYVDWLLTVPLLLIELILVMKLPA---DET--R-SKSW-QL-------GVL-S
GLM----VAFGYPGE-----I---------------------------------------
--Q-----D----NPAGR---W---LW------------------WALAMLPFLFVV---
---FTL----------VAG---LNE-AV-------------SKQ---PE------EAQGL
VNAARYLTAIS-WLTYPGVYIIKMVGLS

>Unigene274876_All.C9_5sample
---PTALRYIDWTLTVPLMCVEFYLLTRIAG---ATR----SLLW-KL-------ILA-S
VWM----LVMGYIGE----AFNPP--------------E-----G------D------TT
HSV-----M------------Y----G-------------------VLSTLGYLYVL---
---YTV----------WIG--EVAQ-LA---N---------KSN---ST------AVKKG
VRALAWFVLVG-WAIY------------

>Unigene276188_All.C9_5sample
-ASPVAYRYVDWFITVPLQIVEFYLILAAVT---MVS--S-KVFW-KL-------LVA-S
LVM----LIGGYCGE------TCA--------------------G---------------
---------------------W-QTQG------------------FVIGMIGWIGVL---
---YLI----------FVG--DAAK-AN---D---------ASG---NK------AGQFA
FKVMRLIVLVG-WAIYPIGYWLPDNQ--

>Unigene27624_All.C9_5sample
-GSPTELRYIDWILTVPLMVVEFALLTGVGM--------R------KL-------FLA-S
VIM----LVTGYLGE--------S--------------------G---LAPV--------
--L-----P--------ADLGW----G------------------LIAGLA-YFWMA---
---YEV--GCFTLVGGPTG--ETGA-AL---A---------KAG---GK-------IPEA
GKMLQRFVLVG-WAIYPIGYMMGTDG--

>Unigene276304_All.C9_5sample
-ESPLALRYVDWLITVPLQIVEFYLILAAVT---VVS--T-GLFW-QL-------LGA-S
LVM----LLGGFMGE------ACS--------------------G------Y--------
--------A------------M---PG------------------FIIGMLGWLYVL---
---YLI----------FMG--EASN-VN---S---------GSG---SE------ASQKA
FNALRLVVLIG-WSIYPIGYYLGMG---

>Unigene27642_All.C9_5sample
-ESPLVFRYVDWLLTVPLQIVEFYLILAAIA---VVK--S-SLFW-RL-------LIA-S
VIM----LVAGYLGE--------V--------------------G------S--------
--V-----N--------V---W---AG------------------FVVGMLGWLYII---
---YEV----------FAG--EASQ-IN---A---------SKG---TA------ASQRA
FNALRLIVTIG-WAIYPIGYVVGYTG--

>Unigene27738_All.C9_5sample
---PTFFRYVDWILTVPLMCVEFYLILKAAG---ATK----ALMW-KL-------ILL-S
TVM----LVAGYFGE--------A--------------------V------Y--------
--R-----D--------QAQIW----G------------------LVSGIA-YFIIV---
---YEI----------WMG--SASK-LA---A---------AAG---GA-------VQAA
HKTLCKFVLIG-WAIYPIGFMAGT-PGW

>Unigene278363_All.C9_5sample
-GDLTQLRYIDWLITVPLQIVEFYLILKVVG---KVT--S-GLFW-QL-------LIA-S
IVM----LVGGLLGE--------M--------------------G------T--------
--I-----N--------E---V---VG------------------FVIGMIGWLYVV---
---YLI----------FAG--GAAK-AS---S---------ESG---NQ------AVQSA
FNSMKLIVLVG-WAIYPIGYIIGNMIDV

>Unigene278696_All.C9_5sample
-VMNEGYRYADWLITVPLLIIELLIVLGVAK---QER--R-SLML-KL-------VPA-T
ILM----VGLGYPGE-----V---------------------------------------
--A-----N----SNGAK---W---TF------------------WVLAMLPFIYIL---
---RTL-----------YG--ELQK-AG---Q---------RET---G-------AVATQ
IKNATYVLLTT-WLVYPIAYLFPIFDGE

>Unigene279227_All.C9_5sample
-GSPLVYRYIDWLITVPLQVVEFYLIMAAIG---AAT--F-AMFR-NL-------MGA-S
IVM----LVAGFFGE--------S--------------GAWDVFG------D--------
--M-----S--------T---E---IW------------------WVIGMAGWGYIL---
---YAL----------WQG--DVKA-AS-------------ESG---SD------GVQFA
FEAMRWIVTVG-WAIYPLGYMMGNDMI-

>Unigene27929_All.C9_5sample
-ESPTVFRYVDWLLTVPLQIVEFYLILAAIA---SVP--I-ALFW-RL-------LVY-S
LIM----LVSGYLGE--------A--------------------N------F--------
--I-----D--------V---T---LG------------------FVVGMIAWLLII---
---YEI----------FKG--EASK-IN---A---------GSA---NE------ACQKA
FNALRLIVTIG-WAIYPIGYFWGYLLE-

>Unigene279317_All.C6_8sample
-PFNDAYRYMDWLLTVPLLLIEILLVMKLEG---DDF--N-SRAW-TL-------GFG-S
ALM----ITSGYYGE-----LVVT--------------------G------D--------
--L-----T-------PR---W---VC------------------WFASMSFFLYIV---
---YEL----------LVG---LAA-AT---A---------SEP---NP------EIAKK
IGTAQVMTVIS-WCTYPIVYLFPMLGIS

>Unigene279350_All.C6_8sample
-ASPIVYRYIDWSITVPLQMVEFYLILSAVQ---PNL--GGAMFW-RL-------LIG-T
LVM----LGAGYMGE--------S--------------------G------K--------
--L-----P--------A---E---TG------------------FFVGMCGWFYIL---
---YEI----------FSG--EAGS-IA-------------ADDKRVGE------HVRSS
FATMRLIVSVG-WSIYPIGYFFGYMCG-

>Unigene279731_All.C9_5sample
-------RYIDWSITVPLQMIEFYLILLAVQ---PSL--TGGMFW-RL-------MLG-T
VAM----LAFGYAGE--------S--------------------K------F--------
--I-----D--------P---F---VG------------------FVLGMSGWGYIL---
---YEI----------FAG--EAGT-LA-------------GKGDRVNK------HVQAS
FATMRFIVTVG-WSIYPLGYFFGYLMG-

>Unigene279860_All.C9_5sample
-ATPNIYRYIDWLITVPLQMIEFYIILVAAG---AAI--GSSSFL-RL-------LVG-T
IAM----LLFGYLGE--------A--------------------G------L--------
--M-----D--------V---T---LA------------------FVLGMVGWAVII---
---YEI----------FAG--AASS--A---A---------KSA---GG------AVMSA
FHAMRLIVLVG-WAIYPIGYVLGYMTSG

>Unigene280075_All.C9_5sample
-GELTSLRYVDWLVTVPLQIVEFYLILKVVG---KVT--S-SVFW-QL-------LAA-S
VVM----LVGGLLGE------TVD--------------------G------F--------
--------E------------L---IG------------------FIIGMLGWAYVV---
---FLI----------FAG--GAAK-AN---A---------ESK---NA------AVASA
FNSMKLIVLVG-WAIYPIGYIIGNLA--

>Unigene280383_All.C9_5sample
-QSPLVLRYVDWLITVPLQIVEFYLILAAVT---MVS--R-SLFW-KL-------LGA-S
LVM----LIAGFLGE--------A--------------------E------M--------
--M-----S--------R---M---PA------------------FFIGMLGWFAVL---
---YLI----------FMG--EAAK-VN---T---------DSG---NK-----------
---------AG-----------------

>Unigene281168_All.C9_5sample
----------DWLITVPLQIVEFYLILAAVT---VVP--L-MLFW-RL-------LGA-S
LVM----LIFGFLGE--------A--------------------G------L--------
--Y-----D--------P---M---LM------------------FVIGMAGWLYII---
---YEV----------FAG--EASK-LS---A---------SSA---NQ------GAQFA
FNSLRLILTIG-WAIYPIGYYLGMESGG

>Unigene281838_All.C9_5sample
--MNEGYRYADWLITVPLLIIELLVVLGVSG---ETR--K-RLMK-SL-------LPA-T
VLM----IGLGYPGE-------IS--------------------A------D--------
--S-----G-------TK---W---LF------------------WVLAMVPFAFIL---
---WTL-----------YG--QLKA-AA-------------TRE---TP------AVAAA
IKNATYVLLIT-WLVYPIAYLFPVFDSS

>Unigene282474_All.C9_5sample
-STPNIYRYIDWLITVPLQMIEFWLILAAVG---AAV--GSSSFL-RL-------LIG-T
LVM----LVFGFMGE--------A--------------------G------Y--------
--M-----D--------A---T---IA------------------FVIAMLGWAIII---
---YEI----------FAG--EASK--A---A---------GSS---NA------SVQGA
FSAMRLIVLVG-WAIYPLGYVFGYMLGQ

>Unigene282644_All.C9_5sample
-ESPIVYRYIDWVLTVPLQMIEFFLILVAVG---AAV--SANSFW-RL-------LAG-T
LVM----IIGGYLGE--------A--------------------G------Y--------
--I-----N--------A---T---LG------------------FVIGMIGWAIII---
---WEI----------FGG--EASK-AA--------------AA---NE------SVRSA
FNAMRLIVLIG-W---------------

>Unigene282651_All.C9_5sample
-EVTTVYRYVDWLITVPLQIVEFYLILLAVT---AVS--S-GLFW-RL-------LGA-S
LVM----LVFGFLGE--------A--------------------G------L--------
--M-----N--------S---T---IA------------------FIPGMAGWLYIL---
---YEI----------FSG--EAAS-LS---A---------SSK---NP------GGQFA
FNTLRIIVTAG-WA--------------

>Unigene282661_All.C9_5sample
-ETPTVFRYIDWLLTVPLQMVEFYLILAAVT---VVA--G-SLFW-QL-------LLG-S
LVM----LIFGYMGE--------A--------------------G------L--------
--M-----A--------A---M---PA------------------FVIGMLAWLYMI---
---YVL----------YMG---AGK-AA---V---------SST---SA------SVQTA
YNSMLLIIVVG-WAIYPLGYVFGYLMGA

>Unigene283327_All.C9_5sample
-ATTTVFRYIDWLVTVPLQIVEFYLILAAVT---VVP--L-MLFW-RL-------LGA-S
LVM----LIFGFMGE--------A--------------------G------L--------
--Y-----D--------P---M---LM------------------FIIGMAGWIYII---
---YEV----------FAG--EASR-LS---V---------ASA---NQ------GAQFA
FNSLRLILTIG-WAIYPIGYYLGMDSGG

>Unigene284041_All.C9_5sample
-DVTTVFRYIDWLITVPLQIVEFYLILAAVT---IVP--I-ALFW-RL-------LGA-S
LVM----LVFGFLGE--------T--------------------G------L--------
--F-----D--------T---N---IS------------------FVIGLAAWIYII---
---YEV----------FAG--EASK-LN---D---------SSN---NA------GSQFA
YKTLRIILTAG-WAIYPIGYYLGYMGGG

>Unigene284182_All.C9_5sample
-----VYRYIDWSLTVPLQMIEFYLILSAVK---PDL--GSGMFY-RL-------LVG-T
VLM----LLFGYLGE--------S--------------------L------I--------
--I-----N--------P---W---LG------------------FAVGLAGWAFIL---
---FEI----------FLG--EGGN-VA---A-------SAKEV---SP------AVKSA
FNIMRFIVSVG-WSIYPLGYFFGYLTG-

>Unigene284187_All.C9_5sample
-PFNDAYRYVDWLLTVPLLVAELIAVLALSR---AVR--G-PMMT-KL-------IIA-S
VLM----IAFGYPGE------IES-----------DNMT----RG---------------
--I------------------W-----------------------GAVATVPFCYIL---
---YIL----------WV---ELTK-AT-------------ETA---ST------RVRKI
LSDTRLVLLGT-WGFYPIAYLMPQLGIA

>Unigene28501_All.C6_8sample
-ESPTVYRYVDWLITVPLQMVEFYFILAAVT---AVS--A-GIFW-RL-------LIG-S
LVM----LVAGYAGE--------A--------------------G------L--------
--I-----N--------A---W---AG------------------FIVGMAGWLYIL---
---YEI----------FAG--EAGK-AS--------------------------------
----------------------------

>Unigene28528_All.C9_5sample
-KSPIVYRYIDWSITVPLQMIEFNLILKAAK---API--GPAGFW-KL-------LVG-T
VCM----LAFGYAGE--------T--------------------K------A--------
--I-----N--------P---W---AG------------------FALGMAGWGFIL---
---FEI----------FAG--ESAA-AS-------------GAT-NVSD------AVKQS
FNNMRVIVSLG-WAIYPAGYFLGQINDS

>Unigene286265_All.C9_5sample
-------------ITVPLQMIEFYLILLAVQ---PTL--GGGMFW-RL-------MIG-T
VAM----LAFGYAGE--------S--------------------K------V--------
--I-----D--------P---F---MG------------------FVLGMSGWGYIL---
---FEI----------FAG--EAGK-LA-------------GSG-SVNK------YVQQS
FKTMRFIVTVG-WSIYPLG---------

>Unigene286276_All.C9_5sample
-GSPLVYRYIDWLITVPLQVVEFYLIMAAIG---AAT--F-AMFR-NL-------MTA-S
IVM----LVAGFFGE--------S--------------------G---------------
--------A------------W-DLFGDSSTEIW-----------WAIGMAGWGYIL---
---YAL----------WAG--DVKE-AS-------------ESG---SD------GVQFA
FTSMRWIVSVG-WAIYPLGYMMGNDML-

>Unigene28633_All.C9_7sample
-DSPTVYRYIDWLITVPLQMIEFYLILAAVR---KVP--T-SIFW-KL-------LIG-S
LVM----LIGGYLGE--------A--------------------G------Y--------
--I-----Q--------P---F---VG------------------FVIGMAGWIYIL---
---FEI----------FSG--EAGT-MA---A---------KAG---NK------AMSTA
FSAMRIIVTIG-WAIYPLGYIF------

>Unigene286471_All.C9_5sample
-DSPTVFRYVDWLLTVPLQIIEFYLILAAIA---AVA--A-SLFW-RL-------LIA-S
VVM----LVAGYLGE------VNA--------------------A---NANF--------
--L------------------W---IA------------------FIIGVAAWLYII---
---YEV----------FAG--EASK-IN---A---------DKG---TP------GSQRA
FHALRVIVTVG-WAIYPLGYLYGYMGSG

>Unigene286585_All.C9_5sample
-QSPLVFRYVDWLLTVPLQFVEFYLILAAIT---VVS--A-GLFW-KL-------MIA-S
IAM----LVFGFVGE--------A--------------------G------I--------
--A-----N--------A---M---IF------------------GILGLLAWVYIL---
---YEI----------FAG--EASK-VN---A---------ASG---NA------ASQKA
YNALKWIVSVG-WAIYPIGYFLGIGDGG

>Unigene286846_All.C9_5sample
-ESPTFFRYVDWTLTVPLMCVEFYLILKAAG---AKT----DLLW-KL-------IFA-S
VVM----LVAGYFGE----AVYMD--------------------G---SGPA--------
--I------------------W----G------------------LISGLA-YFYIV---
---YLI----------YAG--EAKQ-LA---N---------ASS---PA-------VQKA
HNILCKFVLIG-----------------

>Unigene28684_All.C6_8sample
-PFNDAYRYMDWLLTVPLLLIEILLVMKLSP---EEY--S-SKAW-AL-------GVG-S
ALM----IVSGYYGE-----LVVT--------------------G------D--------
--L-----T-------PR---W---VC------------------WFISMLFFLYIV---
---YEL----------LVG---LAA-AT---A---------SET---NA------DIAGK
IKTAQVMTVIS-WCTYPVVYLFPMLGIN

>Unigene28720_All.C6_8sample
-QSPTVFRYIDWLITVPLQIVEFYLILAAIT---IVP--V-ALFW-RL-------LIY-S
LVM----LVFGYLGE--------A--------------------G------F--------
--M-----N--------V---T---LG------------------FVIGMAGWLLIL---
---YEI----------FAG--EASK-IN---A---------DSA---NA------SCQKA
FNALRLIVTIG-WAIYPIGYVFGYLLE-

>Unigene28757_All.C6_8sample
-TSPILYRYIDWSITVPLQMIEFNLILVAVK---PKL--GSGMFW-RL-------LLG-T
VAM----LAFGYGGE--------T--------------------H------S--------
--L-----G--------PFGAW---LG------------------FVLGMSGWGYIL---
---FEI----------FAG--EAGQ-LA-------------GGG-GVNK------YVASS
FKTMRFIVTIG-WSIYPLGYFFGYLMG-

>Unigene28758_All.C6_8sample
--------------TVPLQMIEFNLILVAVK---PKL--GSGMFW-RL-------LLG-T
VAM----LAFGYGGE--------T--------------------H------S--------
--L-----G--------PFGAW---LG------------------FVLGMSGWGYIL---
---YEI----------FLG--QAGK--L---ADGKEKELG--EV---NE------HVASS
FNTMRFIVTIG-WSIYPLGYFFGYLMGS

>Unigene289401_All.C9_5sample
----------DWLITVPLQVSEFYLILAAIG---AAS--A-VLFW-KL-------FGA-S
IVM----LVAGFLSE--ADIDAVD--------------------G---------------
--M-----E------------W---PL------------------FIVGCLAWAYII---
---YEL----------WIG--EAKE--K---V---------GEA---SE------GTQFA
FKAMAVILTIG-WAIYPLGWIMGQDAGD

>Unigene289801_All.C9_5sample
-PFNDAYRYVDWLLTVPLLCAELVSVLALAA---AVR--G-PLMT-RM-------VIA-S
ALM----IALGYPGE---VAT------------------DITTRA---------------
--I------------------W-----------------------GAVSTVPFLYLM---
---YAL----------WV---ELSK-AI-------------PNQ---PP------RVQTL
FKNTRLLLFAT-WGFYPIAYLMPQLGIA

>Unigene29645_All.C6_8sample
-ETPTVYRYIDWLITVPLLMIEFYLILRAIT---AVS--G-GIFW-RL-------MIG-T
LVM----LIGGYAGE--------V--------------------G------Y--------
--I-----N--------A---W---VG------------------FIIGMLGWAYIL---
---YEI----------FAG--EASR-VA---A---------EKA---SP------SVQSA
FSTMRWIVTIG-WAIYPIGYFMGYLNG-

>Unigene29710_All.C6_8sample
-TSPTEFRYIDWLLTVPLLMVEFFLILSAIA---KVP--S-GVFW-RL-------FIF-T
TLM----LIFGYLGE--------S--------------------G------R--------
--M-----S--------A---M---AG------------------FVLGMIAWFVVL---
---YEI----------FAG--EASK-IS---A---------EQA---SE------TVQKA
FNLMRWIVTIG-WAIYPLGYALGYFMGG

>Unigene299605_All.C9_5sample
-ESPTVYRYVDWLITVPLQMVEFYFILAAVT---AVS--A-GIFW-RL-------LLG-S
LVM----LVAGYLGE--------A--------------------G------L--------
--I-----N--------A---W---AG------------------FIVGLAGWAYIL---
---YEI----------FAG--EAGR-VS---A---------EKA---PA------SVQSA
FGTMRLIVTVG-WAIYPLGYFLGYLQGA

>Unigene29995_All.C6_8sample
-VMNEGYRYADWLITVPLLIIELLIVLGVAQ---KDR--T-SLML-KL-------VPA-T
ILM----VGLGYPGE-------VA--------------------D------G--------
--N-----G-------AK---W---TF------------------WVLAMIPFAYIL---
---KTL----------YAELQKAGQ------R---------ETG-----------AVAKQ
IKNATYVLLTT-WLVYPIAYLFPIFDGD

>Unigene30535_All.C6_8sample
-PFNDAYRYMDWLLTVPLLLIEILLVMKLSD---ADY--S-SKAW-NL-------GVG-S
ALM----IVSGYYGE-----LTVT--------------------G------D--------
--L-----T-------PR---W---IC------------------WLISMMFFLYIV---
---YEL----------LVG---LSA-AT---N---------SEA---DP------TIKGK
IQTAQIMTVIS-WCTYPIVYLFPMLGIN

>Unigene30545_All.C9_5sample
-TSPILYRYIDWSITVPLQMIEFNLILVAVK---PDL--SAGMFW-RL-------LLG-T
VAM----LSFGYGGE--------T--------------------H------S--------
--L-----G--------PFGAW---LG------------------FVLGLSGWGYIL---
---FEI----------FAG--EAGQ-LA-------------GGG-GVNK------YVASS
FKTMRFIVTIG-WSIYPLGYFFGYLMG-

>Unigene305874_All.C9_5sample
-ESPTVYRYIDWLITVPMQIVEFYLILAAVV---AVS--L-GVFW-KL-------FIA-S
LVM----LLGGYLGE--------A--------------------G------I--------
--I-----D--------A---T---VG------------------FVVGMLGWIFII---
---YYV----------FAG--EAAQ-IK---D---------AAG---NE------NLTFA
FNGIKWIVTIG-WSIYPI----------

>Unigene308668_All.C9_5sample
---PTFFRYVDWILTVPLMCVEFYLILKAAG---ATK----KHMW-TL-------IVA-S
TAM----LVFGYWGE--------A---VD----------PG--RA------Q--------
--I------------------W----G-------------------AISGAAYFYVV---
---YLI----------FFG--ELKNLAT-------------SAG----------------
----------G-----------------

>Unigene31030_All.C6_8sample
-PFNDAYRYMDWLLTVPLLLIEILLVMKLDG---DDF--S-SRAW-TL-------GFG-S
ALM----IVSGYYGE-----LVVT--------------------G------D--------
--L-----T-------PR---W---VC------------------WFASMAFFLYIV---
---YEL----------LVG---LAA-AT---A---------SEP---NP------EIAKK
IGTAQVMTVIS-WCTYPIVYLFPMLGIS

>Unigene31359_All.C6_8sample
-GELTSLRYVDWLVTVPLQIVEFYLILKVVG---KVT--S-SVFW-QL-------LAA-S
VVM----LVGGLLGE------TVD--------------------G------F--------
--------E------------L---IG------------------FIIGMLGWAYVV---
---FLI----------FAG--GAAK-AN---A---------ESK---NA------AVASA
FNSMKLIVLVG-WAIYPIGYIIGNLATV

>Unigene314886_All.C9_5sample
-----------WLITVPLQIVEFYLILAAVT---IVP--V-MLFW-KL-------LGA-S
LVM----LIFGFMGE--------A--------------------G------L--------
--F-----N--------T---F---LS------------------FIIGTLAWLYII---
---YEV----------FSG--QASK-LS---A---------SSN---NK------GGQFA
FNSLRIILTVG-WAIYPIGYYLGYLGN-

>Unigene317205_All.C9_5sample
--SPLVLRYVDWLITVPLQIVEFYLILAAVT---IVS--R-SLFW-KL-------LGA-S
LVM----LIAGFLGE--------A--------------------E------M--------
--M-----S--------R---M---PA------------------FFIGMLGWFAVL---
---YLI----------FMG--EAAK-VN---T---------DSG---NK------SGQMA
FNALRMIVLVG-WSIYPIG---------

>Unigene320180_All.C6_8sample
--------YVDWSITVPLQMIEFNLILKAAG---KPC--SAAMFW-KL-------LIG-T
VIM----LAFGYLGE--------I--------------------Q------T--------
--L-----P--------K---I---VG------------------FIGGLCGWGFIL---
---FEI----------FAG--EAGG-TA---A----------DC---SP------AVASS
FSTMRLIVTIG-WAIYPAGYLCGLLIG-

>Unigene320680_All.C9_5sample
-TSPLVMRYIDWLITVPLQVSEFYLILAAIG---AAT--A-ALFW-RL-------FGA-S
LIM----LLTGFLAE--------S--------------------G------E------LD
DGL-----T------------W---PL------------------FVIGCVAWIYII---
---YEI----------WAG--EAKK-NV-------------GDA---SE------GTQFA
FKAMAFILTFG-WAIYPIGFMMGESGD-

>Unigene32079_All.C9_5sample
-DSPTVYRYIDWLITVPLQIVEFYLILAAVR---KVP--T-SIFW-KL-------LIG-S
IVM----LVGGYMGE--------T--------------------G------M--------
--I-----E--------P---F---VG------------------WIIGMAGWIYIL---
---FEI----------FSG--EAGK-AA---G---------RGG---NK------ALSTA
FSAMRVIVTIG-WAIYPLGYIFGILMG-

>Unigene32080_All.C9_5sample
-DSPTVYRYIDWLITVPLQMIEFYLILAAVR---KAN--S-GMFW-RL-------LIG-S
LVM----LIGGYLGE--------A--------------------G------Y--------
--I-----N--------A---T---LG------------------FIIGMAGWVYIL---
---YEI----------FSG--EAGK-AA---N---------KSG---NK------ALVTA
FGAMRMIVTVG-WAIYPLGYVFGYLTG-

>Unigene32081_All.C9_5sample
-DSPTVYRYIDWLITVPLQMIEFYLILVAVR---KAN--S-GIFW-RL-------LIG-S
LVM----LIGGYLGE--------A--------------------G------Y--------
--I-----N--------A---T---LG------------------FVIGMAGWVYIL---
---YEV----------FSG--EAGK-AA---A---------KSG---NK------ALVTA
FGAMRMIVTVG-WAIYPLGYVFGYLTG-

>Unigene32082_All.C9_5sample
-DTPTVYRYIDWLITVPLQMVEFYLILAAVR---KVP--S-SIFW-KL-------LIG-S
LVM----LIGGYLGE--------A--------------------G------Y--------
--I-----Q--------P---F---VG------------------FVIGMAGWIYIL---
---FEI----------FSG--EAGT-AA---A---------KSG---NK------AMSTA
FSAMRMIVTVG-WAIYPLGYVFGYLTG-

>Unigene32083_All.C9_5sample
-DSPTVYRYIDWLITVPLQMVEFYLILAAIG---KAN--S-GMFW-RL-------LIG-S
LVM----LIGGYLGE--------A--------------------G------Y--------
--I-----N--------A---T---LG------------------FIIGMAGWVYIL---
---YEV----------FSG--EAGK-AA---Q---------KSG---NK------ALVTA
FGAMRMIVTVG-WAIYPLGYVFGYLTG-

>Unigene32085_All.C9_5sample
-DSPTVYRYIDWLITVPLQMVEFYLILAAVR---KVP--S-GIFW-RL-------LIG-S
TVM----LVGGYLGE--------A--------------------G------Y--------
--I-----N--------S---M---LG------------------FIIGMAGWIYVL---
---YEI----------FSG--EAGK-AA---A---------KSG---NK------ALSTA
FSALRMIVTVG-WAIYPLGYVFGYLTG-

>Unigene32087_All.C9_5sample
-DTPTVYRYIDWLITVPLQIVEFYLILAAVK---KVP--T-SLFW-KL-------LVA-S
LVM----LIGGYLGE--------T--------------------G------A--------
--I-----Q--------P---F---VG------------------FIIGMAGWIYIL---
---FEI----------FSG--EAGT-IA---A---------KSG---NR------AMTTA
FGALRVIVTIG-WAIYPLGYVFGYLAG-

>Unigene32089_All.C9_5sample
-DSPTVYRYIDWLITVPLQMVEFYLILVAVR---KAN--S-GMFW-RL-------LIG-S
LVM----LIGGYLGE--------A--------------------G------Y--------
--I-----N--------A---M---LG------------------FIIGIAGWIYIL---
---YEI----------FSG--EAGK-AA---A---------KSG---NK------ALVTA
FSAMRMIVTIG-WAIYPLGYVLGYLTG-

>Unigene32090_All.C9_5sample
-DSPTVYRYIDWLITVPLQMIEFYLILAAVR---KVS--G-NIFW-RL-------LIG-S
LVM----LIGGYLGE--------A--------------------G------Y--------
--I-----N--------A---T---LG------------------FVIGMAGWIYIL---
---YEV----------FSG--EAGK-AA---A---------KSG---NK------ALVTA
FGAMRMIVTVG-WAIYPLGYVFGYLTG-

>Unigene32091_All.C9_5sample
-DSPTVYRYIDWLITVPLQMIEFYLILVAVR---KAN--S-GIFW-RL-------LIG-S
LVM----LIGGYLGE--------A--------------------G------Y--------
--I-----N--------A---T---LG------------------FIIGMAGWVYIL---
---YEI----------FSG--EAGK-AA---S---------KSG---NK------ALVTA
FGAMRMIVTVG-WAIYPLGYVFGYLTG-

>Unigene32092_All.C9_5sample
-DSPTVYRYIDWLITVPLQMIEFYLILAAIN---KAN--S-GMFW-RL-------LIG-S
LVM----LIGGYLGE--------A--------------------G------Y--------
--I-----N--------A---T---LG------------------FIIGMAGWVYIL---
---YEV----------FSG--EAGK-AA---A---------KSG---NK------ALVTA
FGAMRMIVTVG-WAIYPLGYVFGYLTG-

>Unigene32093_All.C9_5sample
-ETPTVYRYIDWLITVPLQIVEFYLILAAVR---KVP--T-SIFW-KL-------LIG-S
LVM----LIGGYMGE--------T--------------------G------M--------
--I-----E--------P---F---VG------------------WIIGMAGWIYIL---
---FEI----------FSG--EAGK-AA---G---------RGG---NK------ALSTA
FSAMRVIVTIG-WAIYPLGYIFGI----

>Unigene32095_All.C9_5sample
-DSPTVYRYIDWLITVPLQMIEFYLILVAVR---KAN--S-GIFW-RL-------LIG-S
LVM----LIGGYLGE--------A--------------------G------Y--------
--I-----N--------A---T---LG------------------FIIGMAGWVYIL---
---YEI----------FSG--EAGK-AA---N---------KSG---NK------ALVTA
FGAMRMIVTVG-WAIYPLGYVFGYLTG-

>Unigene32096_All.C9_5sample
-DSPTVYRYIDWLITVPLQMVEFYLILAAVR---KVP--S-GIFW-RL-------LIG-S
TVM----LVGGYLGE--------A--------------------G------Y--------
--I-----N--------A---M---LG------------------FIIGMAGWVYVL---
---YEI----------FSG--EAGK-AA---A---------KSG---NK------ALSTA
FSALRMIVTVG-WAIYPLGYVFGYLTG-

>Unigene32097_All.C9_5sample
-DSPTVYRYIDWLITVPLQMVEFYLILVAVR---KAN--S-GMFW-RL-------LIG-S
LVM----LIGGYLGE--------A--------------------G------Y--------
--I-----N--------A---T---LG------------------FIIGMAGWVYIL---
---YEV----------FSG--EAGK-AA---A---------KSG---NK------ALVTA
FGAMRMIVTVG-WAIYPLGYVFGYLTG-

>Unigene32098_All.C9_5sample
-DTPTVYRYIDWLITVPLQMIEFYLILAAVR---KVP--T-SIFW-KL-------LIG-S
LVM----LIGGYLGE--------A--------------------G------Y--------
--I-----Q--------P---F---VG------------------FVIGMAGWIYIL---
---FEI----------FSG--EAGT-AA---A---------KSG---NK------AMSTA
FSAMRIIVTIG-WAIYPLGYVFGYLTG-

>Unigene32099_All.C9_5sample
-ESPTVYRYIDWLITVPLQMIEFYLILAAVR---KVP--G-GIFW-RL-------LIG-S
LVM----LIGGYLGE--------A--------------------G------Y--------
--I-----N--------A---L---LG------------------FIIGMAGWFYIL---
---YEV----------FSG--EAGK-AA---A---------KSG---NK------GLSTA
FGAMRMIVTIG-WAIYPLGYVFGYLTG-

>Unigene32100_All.C9_5sample
-DTPTVYRYIDWLITVPLQMVEFYLILAAVR---KVP--S-SIFW-KL-------LIG-S
LVM----LIGGYLGE--------A--------------------G------Y--------
--I-----Q--------P---F---VG------------------FVIGMAGWIYIL---
---FEI----------FSG--EAGT-LA---S---------KTG---NR------AMTTA
FSAMRIIVTIG-WAIYPLGYVFGYLTG-

>Unigene32101_All.C9_5sample
-DSPTVYRYIDWLITVPLQMIEFYLILAAVR---KVP--S-SIFW-KL-------LIG-S
LVM----LIGGYLGE--------A--------------------G------Y--------
--I-----Q--------P---F---VG------------------FVIGMAGWIYIL---
---FEI----------FSG--EAGT-AA---A---------KSG---NK------AMSTA
FSAMRIIVTIG-WAIYPLGYVFGYLTG-

>Unigene32102_All.C9_5sample
-ESPTVYRYIDWLITVPLQMIEFYLILAAVR---KVP--G-GIFW-RL-------LIG-S
LVM----LIGGYMGE--------A--------------------G------Y--------
--I-----N--------S---L---LG------------------FIIGMAGWLYIL---
---YEV----------FSG--EAGK-AA---A---------KSG---NK------GLSTA
FGAMRMIVTIG-WAIYPLGYVFGYLTG-

>Unigene32103_All.C9_5sample
-DTPTVYRYIDWLITVPLQMVEFYLILAAIN---KAN--S-GMFW-RL-------LIG-S
LVM----LIGGYLGE--------A--------------------G------Y--------
--I-----N--------A---T---LG------------------FIIGMAGWVYIL---
---YEV----------FSG--EAGK-AA---A---------KSG---NK------ALVTA
FGAMRMIVTVG-WAIYPLGYVFGYLTG-

>Unigene32104_All.C9_5sample
-DSPTVYRYIDWLITVPLQMVEFYLILAAVR---KVD--G-GIFW-RL-------LIG-S
LVM----LIGGYLGE--------A--------------------G------Y--------
--I-----N--------E---M---LG------------------FIIGIAGWIYIL---
---YEI----------FSG--EAGK-AA---A---------KSG---NK------GLATA
FSTMRMIVTVG-WAIYPLGYVFGYLTG-

>Unigene32105_All.C9_5sample
-DTPTVYRYIDWLITVPLQMIEFYLILAAVR---KVP--T-SIFW-KL-------LIG-S
LVM----LIGGYLGE--------A--------------------G------Y--------
--I-----Q--------P---F---VG------------------FVIGMAGWIYIL---
---FEI----------FSG--EAGT-MA---A---------KAG---NK------AMSTA
FSAMRIIVTIG-WAIYPLGYIFGYLTG-

>Unigene32106_All.C9_5sample
-DSPTVYRYIDWLITVPLQMIEFYLILAAIR---KVP--S-GIFW-RL-------LIG-S
VVM----LVGGYLGE--------A--------------------G------Y--------
--I-----N--------A---T---LG------------------FVIGMAGWIYIL---
---YEV----------FSG--EAGK-AA---S---------KSG---NK------ALVTA
FGAMRMIVTIG-WAIYPLG---------

>Unigene32107_All.C9_5sample
-DSPTVYRYIDWLITVPLQMVEFYLILAAVR---KVD--G-GIFW-RL-------LIG-S
LVM----LIGGYLGE--------A--------------------G------Y--------
--I-----N--------E---M---LG------------------FIIGIAGWIYIL---
---YEI----------FSG--EAGK-AA---A---------KSG---NK------GLATA
FSTMRMIVTVG-WA--------------

>Unigene32109_All.C9_5sample
-DSPTVYRYIDWLITVPLQMIEFYLILAAVR---KVS--G-NIFW-RL-------LIG-S
LVM----LIGGYLGE--------A--------------------G------Y--------
--I-----N--------A---M---LG------------------FIIGMAGWIYIL---
---YEV----------FSG--EAGK-MA---A---------KSG---NR------GLSTA
FGAMRMIVTVG-WAIYPLGYVFGYLTG-

>Unigene32110_All.C9_5sample
-DSPTVYRYIDWLITVPLQMVEFYLILVAVR---KAN--S-GIFW-RL-------LIG-S
LVM----LIGGYLGE--------A--------------------G------Y--------
--I-----N--------A---T---LG------------------FIIGMAGWVYIL---
---YEI----------FSG--EAGK-AA---S---------KSG---NK------ALVTA
FGAMRMIVTVG-WAIYPLGYVFGYLTG-

>Unigene32111_All.C9_5sample
--TPTVYRYIDWLITVPLQLVEFYLILAAVR---KVD--I-NIFW-RI-------LVG-S
LVM----LVGGYLGE--------A--------------------G------F--------
--I-----N--------A---M---LG------------------FIIGMAGWLYVL---
---YEI----------FSG--EAGK-AA---A---------KSG---NK------SLVTA
FS--------------------------

>Unigene32113_All.C9_5sample
-DSPTVYRYIDWLITVPLQMIEFYLILAAVK---KVS--G-GIFW-RL-------LIG-S
LVM----LIGGYLGE--------A--------------------G------Y--------
--I-----N--------A---M---LG------------------FIVGMAGWIYIL---
---YEV----------FSG--EAGK-AA---A---------KSG---NK------ALVTA
FGAMRMIVTVG-WAIYPLGYVFGYLTG-

>Unigene32114_All.C9_5sample
-DSPTVYRYIDWLITVPLQMVEFYLILAAVR---KVP--S-GIFW-RL-------LIG-S
TVM----LVGGYLGE--------A--------------------G------Y--------
--I-----N--------A---M---LG------------------FIIGMAGWIYVL---
---YEI----------FSG--EAGK-AA---A---------KSG---NK------ALSTA
FSALRMIVTVG-WAIYPLGYVFGYLTG-

>Unigene32118_All.C9_5sample
-DSPTVYRYIDWLITVPLQMIEFYLILAAIG---KAN--S-GMFW-RL-------LIG-S
LVM----LIGGYLGE--------A--------------------G------Y--------
--I-----N--------A---T---LG------------------FIIGMAGWVYIL---
---YEI----------FSG--EAGK-AA---N---------KSG---NK------ALVTA
FGAMRMIVTVG-WAIYPLGYVFGYLTG-

>Unigene32119_All.C9_5sample
-ESPTVYRYIDWLITVPLQMIEFYLILAAVR---KVP--G-GIFW-RL-------LIG-S
LVM----LIGGYLGE--------A--------------------G------Y--------
--I-----N--------A---L---LG------------------FIIGMAGWFYIL---
---YEV----------FSG--EAGK-AA---A---------KSG---NK------GLSTA
FGAMRMIVTIG-WAIYPLGYVFGYLTG-

>Unigene32120_All.C9_5sample
-DSPTVYRYIDWLITVPLQMIEFYLILAAVR---KAN--S-GIFW-RL-------LIG-S
LVM----LIGGYLGE--------A--------------------G------Y--------
--I-----N--------A---T---LG------------------FIIGMAGWVYIL---
---YEV----------FSG--EAGK-AA---A---------KSG---NK------ALVTA
FGAMRMIVTVG-WAIYPLGYVFGYLTG-

>Unigene32121_All.C9_5sample
-DSPTVYRYIDWLITVPLQMVEFYLILVAVR---KAN--S-GMFW-RL-------LIG-S
LVM----LIGGYLGE--------A--------------------G------Y--------
--I-----N--------A---T---LG------------------FVIGMAGWVYIL---
---YEV----------FSG--EAGK-AA---A---------KSG---NK------ALVTA
FGAMRMIVTVG-WAIYPLGYVFGYLTG-

>Unigene324816_All.C9_5sample
-ASPTVFRYVDWLITVPLQMIEFYLILAACA---AIS--A-GVFW-RL-------LVG-T
LIM----LLGGYLGE--------A--------------------G------F--------
--I-----N--------A---T---IG------------------FVIGMAGWAYIL---
---YEI----------FAG--EAGK-VA---A---------DSA---PE------SVQSS
FSTMRWIVTIG-WAIYPLGYFLGYLNQG

>Unigene32590_All.C6_8sample
-TSPTVYRYIDWFITVPLQIVEFYLILVAVT---VVK--A-RLFW-QL-------LVA-S
LVM----LLGGFYGE--------A--------------NIG---S------D--------
--S-----K--------E---I---IG------------------FVVGMAGWAYIM---
---YLI----------FFG--DAKE-AN---D---------SSG---NP------AGQLA
FRTLRYIVTIG-WAIYPIGYLLVYIIGD

>Unigene328119_All.C9_5sample
-SSPTVFRYVDWIITVPLQMVEFYLILAAVT---AVS--L-GVFW-RL-------LIG-T
VVM----VVAGYLGE--------A--------------------G------F--------
--I-----N--------T---T---IG------------------FVVGMAGWIYIL---
---YEI----------FSG--EASA-SA-------------SKA---AP------AVQSA
FNTMKWIVTIG-WAIYPLGYFLGYMTGG

>Unigene328129_All.C9_5sample
----DAYRYMDWLLTVPLLLIEILLVMKLDE---ATY--N-KKAW-TL-------GVG-S
ALM----IVSGYYGE-----LTLS--------------------G------D--------
--L-----T-------VR---W---IC------------------WALSMSFFLYIV---
---YEL----------LVG---LQD-AI---K---------RES---DP------AMQSK
IQTAAVMTVIS-WCTYPVVYLFPMFGIT

>Unigene328362_All.C9_5sample
-QSPLVLRYVDWLITVPLQIVEFYLILAAVT---AVS--S-SLFW-RL-------LGS-S
LIM----LIGGFLGE--------A--------------------E------I--------
--M-----S--------R---M---PA------------------FIIGMAGWFAVL---
---YFV----------FMG--PAAN-IN---E---------SSG----------------
----------------------------

>Unigene328687_All.C6_8sample
---VTAFRYVDWILTVPLMCVEFYLILQKAG---AQK----SLMW-NL-------IFL-S
TIM----LVTGYVGE--------S---GM----G-----D----A------V--------
--I------------------W----G-------------------TISGISYFVIV---
---YIL----------WFG--SAGQ-LA---Q---------KAG---GA-------VLDA
FNALKWFVLVG-WAIYPIGYMIGT-DG-

>Unigene328841_All.C9_5sample
-DVTTVFRYIDWLITVPLQIIEFYLILAAVT---LVP--V-ILFW-KL-------LGA-S
LLM----LIAGFAGE--------A--------------------S------L--------
--F-----P--------V---V---PA------------------FIVGMAAWIYII---
---YEV----------FAG--EASK-IS---A---------NSN---NK------GGQFA
FNALRIILTAG-WAIYPIGYYLGYIAGG

>Unigene329925_All.C9_5sample
-NSPLVLRYVDWLITVPLQIVEFYLILAAVT---VVS--R-SLFW-KL-------LGA-S
IVM----LVAGFLGE--------A--------------------E------M--------
--M-----S--------R---M---PA------------------FLIGMLGWFGVL---
---YLI----------FMG--EAAN-VN---T---------ASG---NK------SGQMA
FNALRMIVLVG-WAIYPIGYYLNATG--

>Unigene329988_All.C9_5sample
---------------------EFYLILAAVG---AAT--A-GIFW-RL-------LIG-T
LIM----LIGGFMGE--------A--------------------G------Y--------
--I-----N--------S---T---VG------------------FIIGIAGWIYIL---
---YEV----------FAG--EAAQ-AS---A---------ASN---SQ------GMKTA
FNSLKWIVSIG-WSIYPIGYFLGYLSGA

>Unigene332196_All.C9_5sample
-------------LTVPLMCVEFYLILKAFG---AKK----GLLW-KM-------IFY-S
VWM----LVTGYLGE--------T---VF----------RE--SS------A--------
--T------------------W----G-------------------AISTIGYLGIF---
---YEV----------WFG--SAKK-LS---N---------NSN---NP------TLQKA
FNTLAWFIFVG-WAIYPIG---------

>Unigene332541_All.C9_5sample
-ESPLVFRYVDWIITVPLQIIEFYLILAAVG---AVA--G-GVFM-RL-------MVA-S
FVM----LIAGYLGE--------A--------------------G------Y--------
--V-----N--------V---W---LG------------------FVIGMAGWIYII---
---FQI----------FAG--DAQS--R---L---------SEA---PE------GVQSA
FRTMRLIVLVG-WAIYPLGYIFGYIG--

>Unigene334589_All.C9_5sample
-DSPTVYRYIDWVITVPLQIVEFYLIVAAVA---VVR--A-ALFW-KL-------LIA-S
LVM----LVFGYLGE--------L--------------------G------L--------
--I-----N--------A---T---TG------------------FVIGVFAWAYII---
---YEI----------FLG--EASK-AN---A---------GSG---NA------ASQAA
FSTIRLIVTFG-WAIY------------

>Unigene33545_All.C9_5sample
-TSPILYRYIDWSITVPLQMVEFYFILSAVN---DKI--GSGMFF-RL-------FCG-T
VMM----LAFGYAGE--------S--------------------H------F--------
--L-----M--------A---W---PA------------------FALGMSGWGFIL---
---YEV----------FAG--EAGK-EA---G----------NA---SG------HVQSS
YTIMKFIVSVG-WSIYPAGYFFGYLIFN

>Unigene3358_All.C6_8sample
-TSPTVFRYIDWLLTVPLLIVEFYLILRAVT---DVA--A-SLFW-KL-------FVG-S
LVM----LIFGYLGE--------A--------------------G------I--------
--M-----A--------A---W---PA------------------FIIGCLAWFYMI---
---YTL----------WGG--EGAA-AR---D---------ASG---NA------AVQSA
YNTMMYIIIIG-WVVYPAGYFLGYLAGG

>Unigene336029_All.C9_5sample
-KSPVVYRYIDWSITVPLQMIEFNLILKAAK---API--SSGGFW-RL-------LIG-T
VLM----LTFGYIGE------TTP--------------------G------F--------
--------G------------W---PG------------------FILGMCGWFFIL---
---FEI----------FAG--ESSK-VS---K---------GQA---NV------YVQEA
FSTMRFIVSVG-WSIYPLGYLFGYLL--

>Unigene336030_All.C9_5sample
-MSPIVYRYIDWSLTVPLQMIEFFLILQAVK---PDL--GAGMFF-RL-------LIG-T
VIM----LLFGYMGE--------A--------------------L------I--------
--I-----D--------P---W---VG------------------FAVGMAGWFFIL---
---GEI----------FVG--PASK-VA-GED----------TM---SP------AVASS
FKLMRFIVSAG-WCIYPAGYFFGYLLG-

>Unigene336034_All.C9_5sample
-QTPIVYRYIDWTLTVPLQMVEFYLILKAVK---PDL--GQGMFW-RL-------LIG-T
VLM----LAFGYMGE--------Q--------------------S------I--------
--V-----N--------P---W---AG------------------FAVGMAGWAFIL---
---FEI----------FAG--EGGQ-VA---G---------KDA---GE------YVGAA
FNLMRFIVSIG-WSIYPLGYFFGYLMG-

>Unigene336061_All.C6_8sample
-TSPTELRYIDWILTVPLMVVEFALLTGVGM--------R-KLFW--L-----------S
VVM----LVTGYFGE--------S--------------------G---------------
--I-----A--------G---WNPAGW------------------GAISGAAYFWMA---
---YEV-----GCLSIFGG--PSGA-VG---N-------ALNKG---GG------KIADG
GRMLQWFVLVG-WAIYPLGYLMGTDAGQ

>Unigene337282_All.C9_5sample
-TSPTVYRYIDWLITVPLQIIEFYLILKVCT---NVS--S-GLFW-KL-------LGA-S
LVM----LIAGFMGE--------T--------------------G------S--------
--A-----P--------A---N---AA------------------GIVGVIAWLYII---
---YEV----------FSG--EAGK-LN---A---------SSG---NA------AAQSA
----------------------------

>Unigene337637_All.C9_5sample
-SSPTVYRYIDWLITVPLQIVEFYLILAAVT---NVS--S-SLFW-KL-------LVA-S
LVM----LIGGYMGE--------A--------------------G------Y--------
--M-----A--------M---M---PA------------------FIIGMVGWAVII---
---YLI----------FFG--EAAQ-VN---A---------ASG---NA------AGQMA
FNAI------------------------

>Unigene337638_All.C9_5sample
-SSPTVYRYIDWLITVPLQIVEFYLILAAVT---NVS--S-SLFW-KL-------LVA-S
LVM----LIGGYMGE--------A--------------------G------Y--------
--M-----A--------Q---M---PA------------------FIIGMVGWAVII---
---YLI----------FFG--EAAQ-VN---A---------ASG---NA------AGQMA
FNAI------------------------

>Unigene338030_All.C6_8sample
-STPIDYRYIDWLITVPLQMIEFFIILRAAG---SVV--GSGSFM-RL-------LFG-T
LFM----LIFGYAGE--------A--------------------G------L--------
--M-----N--------Y---W---LG------------------FGLGMLGWAVII---
---YEI----------FGG--EAGK-AA---A----------SA---SE------SVRSA
FSAMRWIVLVG-WAIYPLGYVAGAVVG-

>Unigene339201_All.C9_5sample
-ASPTVFRYIDWLITVPLQIIEFYLIVAAVT---VVS--A-GIFW-RL-------LIA-S
IVM----LVGGYLGE--------T--------------------G---------------
--L------------------WAPSVG------------------FAVGMIAWIYII---
---YEI----------FLG--ETAA-AN---A---------SSG---NS------ASQSA
FNT-------------------------

>Unigene342947_All.C9_5sample
-KSPIVYRYIDWSITVPLQMIEFNLILKAAN---API--GPAGFW-KL-------LVG-T
VAM----LAFGYAGE--------S--------------------K------A--------
--I-----N--------G---W---IG------------------FVLGMCGWGFIL---
---FEI----------FAG--ESAQ-AS--------------------------------
----------------------------

>Unigene34429_All.C9_5sample
-DSPTVYRYIDWLITVPLQMVEFYLILAAVK---KVS--G-GIFW-RL-------LIG-S
LVM----LCAGYLGE--------A--------------------G------Y--------
--I-----N--------E---M---LG------------------FIVGIAGWIYIL---
---YEV----------FSG--EAGK-IA---A---------KSG---NK------ALVTA
FSAMRMIVTIG-WAIYPLGYVFGYLTG-

>Unigene347087_All.C9_5sample
-GVTTEIRYIDWILTVPLMCVEFYLILKVAG---ATTKHLSQLIW--L-----------S
LGM----LVTGYFGE-----VGAA--------------------G---ISAQ--------
--L------------------W----G------------------FLSGAC-YFAIA---
---YMI----------YFG--ELGK-LA---K---------SAG---GA-------VEKA
HKGLTLFVLIG-WAIYPIGYMIGTGDGQ

>Unigene347342_All.C9_5sample
-DNVTAFRYVDWILTVPLMCVEFYLILKVAG---ATK----SLMW-KM-------IIL-S
IVM----LVTGYFGE--------S--------------------G------I-GPFDA--
-QI------------------W----G-------------------LISGIAYALIA---
---LEI----------WVG--GASK-LA---K---------DAG---ED-------TAYA
HKVLCWFVLVG-WAIYPIGYMAGT-DG-

>Unigene35149_All.C9_7sample
-DTPTVYRYIDWLITVPLQLVEFYLILAAVR---KVP--T-GIFW-RI-------LIG-S
IVM----LVGGYLGE--------A--------------------G------F--------
--I-----N--------A---M---LG------------------FIIGMAGWIYIL---
---YEI----------FSG--EAGK-SM---A---------KSG---NK------SLVTA
FSALRMIVTVG-WAIYPLGYVFGYLTG-

>Unigene352463_All.C9_5sample
----------DWTITVPLQMIEFNLILKAAG---KPV--GAMMFW-RL-------LVG-T
VVM----LAFGYAGE--------T--------------------G------V--------
--L-----P--------A---L---IG------------------FVIGMAGWGFIL---
---YEI----------FTG--EAGG-TV---G----------DC---SP------AVASN
FQTMRLIVTIG-WAIYPLGYVLG-----

>Unigene352464_All.C9_5sample
-ESPVVYRYIDWSITVPLQMIEFFLILQAAK---PGL--GSGMFF-RL-------LIG-T
VIM----LLFGYLGE--------A--------------------Q------I--------
--I-----N--------P---W---AG------------------FGVGMAGWAFIL---
---FEI----------FLG--EGSK-AA-------------ADAENVSE------AVKTS
FNVMRFIVSIG-WSIYPLGYFFGYLQGT

>Unigene352465_All.C9_5sample
-KSPVVYRYIDWSITVPLQMIEFNLILKAAG---KPI--GAGMFW-RL-------LIG-T
IIM----LAAGYAGE--------T--------------------I------R--------
--E-----I--------S---L---PG------------------FVVGMSGWAFIL---
---YEI----------FSG--EAGK-EV---G---------AGV---AE------SVKTS
FTNMRLIVTVG-WAIY------------

>Unigene352466_All.C9_5sample
-ESPVVYRYIDWTITVPLQMIEFNLILKAAK---API--STMGFW-KL-------LIG-T
VLM----LVFGYAGE--------T--------------------G------V--------
--M-----N--------A---W---AG------------------FALGMAGWGFIL---
---FEI----------FAG--ESGN-CS---S----------DC---SD------AVKQS
FNNMRIIVSLG-WCIYPAGYFFGFLMGS

>Unigene352763_All.C9_5sample
-ESPTVFRYVDWFITVPLQIVEFYLILAAIT---AVR--S-QLFW-KL-------LVA-S
LVM----LLGGYLGE--------I--------------------G------T--------
--L-----S--------S---I---AG------------------FIIGMAGWIYII---
---YEI----------FAG--EASE-AC---S---------ASG---NA------AGIQA
FKVLRLIVTVG-WAIYPIGYLLGSSDG-

>Unigene354456_All.C9_5sample
----------DWLLTVPLQMIEFYLILAAVG---AAT--A-GIFW-RL-------LIG-T
LIM----LIGGFMGE--------A--------------------G------Y--------
--I-----N--------A---T---VG------------------FIIGMAGWIYIL---
---YEV----------FAG--EAAQ-AS---A---------SSN---SD------GMKTA
FNSLKWIVSIG-WSIYPIGYFLGYLSGA

>Unigene35774_All.C9_5sample
-DTPTVYRYVDWLITVPLQMIEFYIILAAVA---TVS--A-GIFW-RL-------LIG-T
LVM----LVAGYMGE--------A--------------------G------F--------
--I-----N--------A---W---AG------------------FIVGMAGWAYIL---
---YEI----------FAG--EAGK-AA---A---------DKC---PA------AVQTA
FNTMRWIVTIG-WAIYPLGYFFGYLTGG

>Unigene376935_All.C6_8sample
-VSPTVFRYVDWIITVPLQMVEFYIILAACT---TIA--M-GVFW-RL-------FVG-S
LVM----LIGGYLGE--------T--------------------G------I--------
--I-----P--------P---M---VG------------------FIVGMVGWIYIL---
---YEI----------FAG--EAGK-VN---A---------SDA---SA------SVQSS
FATMRWIVTIG-WAIYPIGYFVGYLTG-

>Unigene3803_All.C6_8sample
-SSPILYRYIDWSITVPLQMIEFYLILSAVK---PDL--SGGMFW-RL-------LLG-T
VAM----LAFGYAGE--------A--------------------G------F--------
--L-----P--------P---M---VG------------------FVLGMFGWGFIL---
---YEI----------FMG--EGGE-VA--------------------------------
----------------------------

>Unigene381362_All.C6_8sample
-----LYRYIDWSITVPLQMIEFYLILAAVN---SSI--SAMMFW-RL-------LIG-T
VVM----LAAGYCGE--------A--------------------G------F--------
--V-----N--------A---W---AG------------------FAVGMLGWGFIL---
---YEI----------FLG--EAGS-TN-------------AKM---DE------YVKAS
FATMRFIVTVG-WSIYPLGYFFGYLMG-

>Unigene382206_All.C9_5sample
-QSPLVLRYVDWLITVPLQIVEFYLILAAVT---AVS--R-SLFW-QL-------LGA-S
LVM----LVFGFVGE--------A--------------------G------L--------
--M-----S--------R---M---PA------------------FAIGMLGWIAVL---
---YLI----------FFG--AAAN-VS---D---------SSG---NK-----------
---------AG-----------------

>Unigene382394_All.C6_8sample
----DAYRYVDWVLTVPLLLIELILVMGLPA---EET--V-SKSW-KL-------GVA-S
AAM----VALGYPGE-------IQ--------------------D------S--------
--A-----Q-------GR---W---MW------------------WFFAMIPFLYVV---
---AEL----------AVG---LDA-AS-------------QKQ---AP------SVASL
TAYARWL---------------------

>Unigene38279_All.C9_5sample
-MSPIVYRYIDWSLTVPLQMIEFYLILSAVK---PDL--GAGMFY-RL-------FFG-T
VAM----LLFGYLGE--------T--------------------Q------V--------
--V-----N--------P---Y---LG------------------FAVGMAGWAFIL---
---FEI----------FAG--EGGK-AS-------------AEG--MSD------AVKTS
FDTMRFIVSIG-WSIYPLGYFFGYLLG-

>Unigene383005_All.C6_8sample
-KSPIVYRYIDWSITVPLQMIEFYFILSAVQ---PNL--SSGMFW-RL-------LIG-T
VAM----LAFGYAGE--------T--------------------G------N--------
--I-----E--------A---I---AG------------------FVLGCFGWFYIL---
---YEI----------FAG--EAGK-VA-------------ASGDKVGE------NVRSS
FETMRFIVSVG-WSIYPLGYFFGYLCG-

>Unigene386808_All.C6_8sample
---PIVYRYIDWSITVPLQMIEFNLISKAAD---PNNKVNPLGFW-IL-------FLG-T
VMM----LGFGYAGE--------T--------------------G------A--------
--M-----N--------A---M---TG------------------FAVGMAGWGIIL---
---LEI----------FVGFSSIGK-VA--------------NA---SE------AVKTS
FNLMRMIVTIG-WAIYP-----------

>Unigene388436_All.C6_8sample
-------------------MIEFYLILSAVK---RDL--SAFMFW-RL-------LLG-T
VMM----LLFGYLGE--------S--------------------Q------Y--------
--I-----N--------K---W---AG------------------FVLGMAGWIFIL---
---FEI----------FAG--EAGQ-TAG--D----------KV---NE------YVKQS
FSTMRIIVSAG-WSIYPLGYLFGYLLGS

>Unigene395298_All.C6_8sample
--SPTVYRYIDWLVTVPMQIVEFYLILSAVV---AVS--L-GVFW-NL-------LAA-A
LVM----LVTGFLGE--------A--------------------G------F--------
--A-----D--------P---T---LM------------------FVVSMAAWIYII---
---YYV----------FAG--EAAK-IK---D---------AAG---NE------ALSFA
FN--------------------------

>Unigene397742_All.C6_8sample
---NDAYRYVDWLLTVPLLLVELIVLLSLTR---ERM--Q-DVLT-RL-------VIA-S
VLM----IALGYPGE-------VS--------------------D------N--------
--T-----G-------TQ---A---LF------------------FVLAMIPFVYIL---
---RVL----------WKE--LAAE-IA---E---------EDG-----------KVKEL
IEQTRMLLMIS-WLFYPVAYIFNLAGGT

>Unigene399072_All.C6_8sample
-ETPTVYRYIDWLLTVPLLMIEFYLILRAIG---AAS--A-GIFW-RL-------LVG-T
LVM----LIAGFLGE--------V--------------------G------Y--------
--I-----S--------V---T---VG------------------FVIGMLGWFYIL---
---YEI----------FLG--EAGR-AA---K---------HQA---SD------SVKFA
YNLMRWIVTVG-WAIYPLGYVLGYMM--

>Unigene400570_All.C9_5sample
-DNVTAFRYVDWILTVPLMCVEFYLILKVAG---ATK----KLMW-QL--------IGLS
TVM----LVFGYLGE--------T---IA-----------D--SA------V--------
--F------------------Y----G-------------------TISGIAYFVIV---
---YMI----------WLG--PAKK-LA---T---------DAG---GD-------VLQA
HKYL------------------------

>Unigene402675_All.C6_8sample
-KSPVVYRYIDWSITVPLQMIEFNLILNAAG---ADQAKNPAGFW-KL-------LLG-T
VFM----LVFGYVGE------TTP--------------------G------F--------
--------G------------W---PG------------------FVLGMLGWAFIL---
---YEI----------FAG--GSADALN---E---------REV---SR------AVKQS
FKNMR-----------------------

>Unigene40808_All.C6_8sample
-PFNDAYRYMDWLLTVPLLLIEILLVMKLGE---EEF--S-KKAW-TL-------GAG-S
ALM----IVSGYYGE-----LTVV--------------------G------D--------
--L-----T-------PR---W---VC------------------WFLSMTFFCYIV---
---FEL----------LVG--LAGA-TN-------------QEA---DE------TVRGK
IKNAQFMTVVS-WCTYPVVYLFPMLQIG

>Unigene40809_All.C6_8sample
-PFNDAYRYMDWLLTVPLLLIEIILVMKLSP---EEA--S-EKSW-TL-------GVV-S
AMM----IAVGYPGE-----LIVE--------------------G------D--------
--L-----S-------KR---W---MC------------------WFFSMMCFMFIV---
---YTL----------LVG---LSD-AT---N---------AET---DA------KIAAL
IRNAQVVTVIS-WCTYPVVYVFPMMGIS

>Unigene40810_All.C6_8sample
----------------PLLLIEILLVMKLDA---DTY--N-QKAR-TL-------GVG-S
ALM----IVSGYYGE-----LTVT--------------------G------N--------
--L-----A-------PR---W---IC------------------WFVSMAFFLYIV---
---YEL----------LVG---LSA-AT---E---------LES---DP------TIKGK
IKMAQVMTCIS-WCTYPVVYLFPMLGIN

>Unigene40812_All.C6_8sample
-PFNDAYRYMDWLLTVPLLLIEILLVMKLDA---DTY--N-QKAR-TL-------GVG-S
ALM----IVSGYYGE-----LTVT--------------------G------N--------
--L-----A-------PR---W---IC------------------WFVSMAFFLYIV---
---YEL----------LVG---LSA-AT---D---------AEA---DA------TIKGK
IKMAQVMTVIS-WCTYPVVYLFPMLGIN

>Unigene40815_All.C6_8sample
-------------LTVPLLLIEILLVMKLGE---EEF--S-KKAW-TL-------GAG-S
ALM----IVSGYYGE-----LTVV--------------------G------D--------
--L-----T-------PR---W---VC------------------WFLSMIFFCYIV---
---FEL----------LVG--LAGA-TN-------------QEA---DE------TVRGK
IKNAQFMTVVS-WCTYPVVYLFPMLQIG

>Unigene40966_All.C6_8sample
-TSPILYRYIDWSITVPLQMIEFYLILSAVK---SDL--SQGMFW-RL-------LLG-T
VAM----LTFGYAGE--------T--------------------Q------T--------
--V-----S--------P---M---AG------------------FVLGMAGWGFIL---
---FEI----------FAG--EAGK-IA-------------GTG--VSE------NVKAS
FGTMRFIVSVG-WSIYPLGYFFGYLMG-

>Unigene40967_All.C6_8sample
-TSPILYRYIDWSITVPLQMIEFYLILSAVK---SDL--SQGMFW-RL-------LLG-T
VAM----LAFGYAGE--------T--------------------R------T--------
--V-----D--------P---W---VG------------------FALGMAGWGFIL---
---FEI----------FAG--EAGK-IA-------------GTG--VSE------NVRAS
FATMRFIVSVG-WSIYPLGYFFGYLMG-

>Unigene40968_All.C6_8sample
-TSPIVYRYIDWTITVPLQMIEFYLILSAVK---PDI--GVGMFW-RL-------LIG-T
VLM----LAFGYVGE--------A--------------------G------I--------
--I-----N--------A---W---VG------------------FMVGMAGWAFIL---
---FEV----------FAG--EAGK-VA---G-------GDEKV---GP------HVKAA
FNTMRIIVTAG-WCIYPLGYFFGYLLGS

>Unigene41062_All.C9_5sample
-ASPIVYRYIDWSLTVPLQMIEFFLILQAVK---PDL--GSGMFF-RL-------LIG-T
VLM----LLFGYMGE--------A--------------------M------I--------
--I-----N--------A---W---IG------------------FAVGMCGWGFIL---
---FEI----------FAG--EASK-VA---K---------DNL---SP------AVSYS
FNLMRFIVSVG-WSIYPLGYYFGYLLG-

>Unigene410965_All.C9_5sample
---------VDWLLTVPLQIVEFYLILAAMT---AVA--T-GLFW-RL-------LIA-S
LVM----LIAGYLGE-------VA--------------------G------P-----ESG
GTL------------------W---IC------------------FVIGMAGWLYIL---
---YEI----------FAG--EASK-IN---A---------SQG---TE------AGQRA
FNALRMIVTIG-W---------------

>Unigene41113_All.C6_8sample
-RSPIVYRYIDWSITVPLQMIEFNLILKAAN---API--SPAGFW-KL-------LIG-T
VLM----LAFGYAGE--------T--------------------E------A--------
--I-----N--------P---W---IG------------------FALGMCGWGFIL---
---FEI----------FAG--ESAQ-AS-------------GAN-DVSE------AVKQS
FNNMRLIVSLG-WAIYPAGYFLGQINDS

>Unigene41114_All.C6_8sample
-TSPILYRYIDWSITVPLQMIEFNLILKAAK---API--GPDGFW-KL-------LVG-T
VAM----LAFGYAGE--------T--------------------K------A--------
--M-----N--------P---W---MG------------------FFLGMCGWAFIL---
---FEI----------FAG--ESAQ-AS-------------GAK-NVSE------AVKQS
FNNMRLIVSLG-WAIYPAGYFLGQINDS

>Unigene41115_All.C6_8sample
-KSPIVYRYIDWSITVPLQMIEFNLILKAAK---API--SPGGFW-RL-------LIG-T
VLM----LAFGYAGE--------S--------------------G------S--------
--M-----N--------A---W---AG------------------FILGLAGWGFIL---
---NEI----------FAG--ESAN-AS-------------GQC---SA------AVKQA
FNNMRIIVSAG-WSIYPAGYYLGALGAS

>Unigene41116_All.C6_8sample
-RSPIVYRYIDWSITVPLQMIEFNLILKAAK---API--GPAGFW-KL-------LVG-T
VCM----LAFGYAGE--------T--------------------K------A--------
--I-----N--------P---W---IG------------------FFLGMCGWAFIL---
---FEI----------FAG--ESAQASG---A---------KNV---SE------AVKQS
FNNMRLIVSLG-WAIYPAGYFLGQINDS

>Unigene411383_All.C9_5sample
-EVTTVFRYIDWLITVPLQIVEFYLILAAVT---AVT--S-VLFW-RL-------LGA-S
LVM----LVFGFLGE--------A--------------------G------L--------
--M-----D--------V---T---VG------------------FIIGMAGWIYII---
---YEI----------FAG-----E-AA--------------------------------
----------------------------

>Unigene41190_All.C6_8sample
-TSPILYRYIDWSITVPLQMVEFYFILSAVN---DKI--GSGMFF-RL-------FCG-T
VMM----LAFGYAGE--------S--------------------H------F--------
--L-----M--------A---W---PA------------------FALGMAGWGFIL---
---YEV----------FAG--EAGKEAG---N---------ASG-----------HVQSS
YTIMKFIVSVG-WSIYPAGYFFGYLIFN

>Unigene41192_All.C6_8sample
-SSPIVYRYIDWTITVPLQMVEFYLILAAVQ---PTI--NAGIFW-RL-------LLG-T
VAM----LVAGYCGE--------A--------------------G------F--------
--V-----N--------A---W---AG------------------FMVGMAGWAFIL---
---FEI----------FSG--EAGK-LA---E----------DD-KVSE------NVKTS
FQTMRIIVSAG-WSIYPLGYFFGYLQG-

>Unigene41193_All.C6_8sample
-SSPIVYRYIDWTITVPLQMVEFYLILAAVQ---PTI--NAGIFW-RL-------LLG-T
VAM----LVAGYCGE--------A--------------------G------F--------
--V-----N--------A---W---AG------------------FMVGMAGWAFIL---
---FEI----------FSG--EAGKLAE---D---------DKV---SE------NVKTS
FQTMRIIVSAG-WCIYPLGYFFGYLQG-

>Unigene41281_All.C6_8sample
-KSPIVYRYVDWSITVPLQMIEFNLILKAAG---KPV--SGGMFW-RL-------LVG-T
VIM----LMFGYLGE--------T--------------------F------L--------
--L-----P--------A---W---PA------------------FIMGMLGWFFIL---
---YEI----------FAG--EAGG-TA---A----------GC---SE------SVAAS
FKNMRMIVTAG-WSIYPLGYLFGYLLG-

>Unigene41799_All.C6_8sample
--DVTFFRYVDWILTVPLMCVEFYLILAKAG---ATK----SLMW-KL-------ILW-S
TVM----LVFGYVGE--------A------------------------------------
--I-----D--------RGNAA---LW------------------GGISGAAYFYVV---
---YLI----------WLG--EAKA-LA---E---------KAG---GA-------VLEA
HNALCWFVLVG-WSIYPIGYMIGT-DG-

>Unigene41800_All.C6_8sample
---VTFFRYVDWILTVPLMCVEFYLILAKAG---ATK----KLMW-QL--------IGLS
TVM----LVAGYIGE--------T---GD----------S----P------V--------
--L------------------Y----G-------------------TISGIAYFVMV---
---GML----------WLG--SPKA-LA---E---------KAG---GS-------VLEA
YNALCWFILVG-W---------------

>Unigene41902_All.C6_8sample
-ATPTVYRYVDWLLTVPLQMLEFYFILSAVR---KVP--T-GIFW-RL-------LIG-T
VVM----LAAGYLGE--------A--------------------G------M--------
--I-----N--------P---T---AG------------------FVVGMAGWIYIL---
---YEI----------FAG--EAGT-IA---S---------KMR---GP------G-AEA
FNFCKWVVTIG-WAIYPLGYLFGYLMG-

>Unigene42851_All.C6_8sample
-QSPTVFRYIDWLLTVPLQMLEFYFILMAVR---KVP--S-GIFW-RL-------LVG-T
LVM----LIGGYAGE--------A--------------------G------M--------
--I-----N--------V---N---AG------------------FFIGMAGWIYIL---
---YEI----------FAG--EAGQ-IA---N---------RMK---GP------A-AGA
FNFCKWVVTIG-WSIYPLGYLFGLMMG-

>Unigene4303_All.C9_5sample
-ASPTVFRYVDWLITVPLQMIEFYLILAACT---AIA--V-GVFW-RL-------MIG-T
MVM----LIGGYLGE--------A--------------------G------F--------
--I-----N--------A---T---VG------------------FVIGMAGWGYIL---
---YEI----------FAG--EAGK-VA---A---------EGA---PP------SVQSA
FNTMRLIVTIG-WAIYPLGYFFGYMTGG

>Unigene43594_All.C9_5sample
-TSPTEFRYIDWILTVPLMCVEFYLLTKTGL--------S------KM-------ITA-S
VVM----LVTGYFGE--------A--------------------S------V--------
--L-----SVFGSASPAV---W----G------------------LISGLA-YFYIV---
---NEV----------YQG--DVAK-AA---K---------KAG---KK-------IENA
NTLLLRFVVIG-WGIYPLGYLIGTADGQ

>Unigene43682_All.C9_5sample
-KSPIVYRYVDWSITVPLQMIEFNLILKAAG---KRV--GAAMFW-KL-------LIG-T
VLM----LLFGYLGE--------V--------------------E------A--------
--L-----P--------K---F---VG------------------FPLGMSGWFFIL---
---FEI----------FAG--EAGG-TA---G----------DC---SE------AVASA
FSTMRLIVSVG-WSIYPIGFVLGWSMG-

>Unigene43707_All.C9_5sample
-PFNDAYRYVDWLLTVPLLLIELILVMRLPA---EES--A-SLSW-KL-------GAS-S
AIM----VALGYPGE-------IQ--------------------N------N--------
--L-----G-------AR---W---FW------------------WACAMVPFCYVV---
---ITL----------VTG---LNE-AT-------------QRQ---PS------SAQGL
VTQARYLTAIS-WLTYPFVYIIKSVGIS

>Unigene437652_All.C6_8sample
-ETPTVYRYIDWLLTVPLLMIEFYLILRAIG---VAT--P-GIFW-RL-------LIG-T
LVM----LVPGYMGE--------A--------------------G------Y--------
--I-----D--------T---T---VG------------------FVIGMLGWLYIL---
---YEV----------FMG--EAGK-AA-------------ERE----------------
----------------------------

>Unigene43872_All.C9_5sample
-KTPVVYRYIDWSITVPLQMIEFNLILKAAG---KPV--SGAMFW-KL-------LIG-T
VIM----LAFGYLGE--------T--------------------F------L--------
--L-----P--------A---W---PA------------------FIGGILGWFFIL---
---FEI----------FAG--EAGG-TA---S----------GC---SE------SVAAS
FKNMRMIVTAG-WSIYPLGYLFGYLLG-

>Unigene445918_All.C6_8sample
-QTPIVYRYIDWTLTVPLQMVEFYLILKAVK---PDL--GQGMFW-RL-------LIG-T
VLM----LAFGYMGE--------Q--------------------S------I--------
--V-----N--------P---W---AG------------------FAVGMAGWAFIL---
---FEI----------FAG--EGGQ-VA--------------------------------
----------G-----------------

>Unigene447722_All.C9_7sample
-DQFFYGRYIDWILTTPLMLWDLMALAGATS---DDI---------LM-------AVGVD
VLM----IGFGAVGA---------------------------------------------
--Q--TPSA-------QK---W---VF------------------FACGMICFCHIV---
------------------G------------A----------------------------
------------LLRY------------

>Unigene44783_All.C6_8sample
----------DWILTVPLMCVEFYLILQKAG---AKK----SLMW-NL-------ILL-S
VIM----LVAGYIGE--------A------PLLDASGNTIPAAEG------Y--------
--VKTLGDS------------Q---IW------------------GTISGVAYFAIV---
---YIL----------WFG--SAGQ-LA---K---------KAG---GA-------VLDA
FNALKWFVLVG-W---------------

>Unigene44873_All.C6_8sample
-ESPIVFRYVDWLLTVPLQIVEFYLILAAVA---AVA--A-ALFW-RL-------LIA-S
LVM----LIAGYLGE--------V--------------GGQD--G------S--------
--G--------------L---W---IY------------------FIIGMAGWLYIL---
---YEI----------FAG--EASK-IN---A---------SEG---TN------ASKTA
FNALKWIVTVG-WAIYPIGYVWGYAG--

>Unigene45436_All.C6_8sample
---PTFYRYVDWILTVPLMCVEFYLILKPSG---ATK----GLMW-KL--------IGLS
TVM----LVAGYVGE--------A---IQTD--A----------A------A--------
--L------------------W----G-------------------GIAGAAYFWIA---
---YEV----------WLG--GASK-MA---K---------AAG---GA-------VESA
HKSLCWFLLVG-WAIYPIGYMAGT-EGW

>Unigene45691_All.C6_8sample
-DSPTVYRYIDWLITVPLQIVEFYLILAAVK---KVP--T-SLFW-KL-------LVA-S
LVM----LIGGYLGE--------T--------------------G------A--------
--I-----Q--------P---F---VG------------------FIIGMAGWIYIL---
---FEI----------FSG--EAGT-IA---A---------KSG---NR------AMTTA
FGALRVIVTIG-WAIYPLGYVFGYLAG-

>Unigene45769_All.C6_8sample
-ATPIVYRYIDWLITVPLLMIEFYIILKAVG---ASV--SAGSFW-RL-------LIG-T
LVM----LIGGYLGE--------A--------------------Q------I--------
--I-----S--------A---L---LG------------------FIIGMIGWAVII---
---WEI----------FRG--EASQ--A---A----------EA---KE------GIKSA
FNALRIIVLIG-WAIYPLGYVFGYMLG-

>Unigene4581_All.C6_8sample
-----VFRYIDWLLTVPLQMVEFYLILAAVT---AVA--G-SLFW-QL-------LLG-S
LVM----LIFGFMGE--------A--------------------G------I--------
--M-----A--------A---M---PA------------------FVIGMAAWLYMI---
---YVL----------YMG---AGK-SV---V---------STT---SA------SVQTA
YNSLLLIIVVG-WSIYPLGYVFGYLMGA

>Unigene46339_All.C9_5sample
-LTPTVYRYIDWILTVPLQIVEFYLILAAVG---AVA--G-RVFW-NL-------LIA-S
LVM----LIAGYCGE--------V--------------------G------Y--------
--V-----N--------V---W---LA------------------FIVGMLGWGYIL---
---WAI----------FAG--DAQE--N---L---------SSA---PE------GVQSA
FKTMRLIVLIG-WAIYPLGYVLGYAGEQ

>Unigene49034_All.C6_8sample2
-PFNDAYRYVDWLLTVPLLLIELILVMKLPA---DET--S-RLST-NL-------GIA-S
AVM----VALGYPGE-------IQ--------------------N------E--------
--L-----S-------TR---W---FW------------------WACAMLPFLYVV---
---FSL----------VAG---LSE-AT-------------DRQ---PE------SAKGL
VAQARYLTVFS-WLTYPFVYIVKSAGIK

>Unigene49672_All.C9_5sample
-QSPIVYRYVDWSITVPLQMIEFNLILKAAG---KPT--SAAMFW-KL-------LGG-T
VMM----LSFGYLGE--------I--------------------G------A--------
--L-----L--------A---W---PA------------------FAGGMLGWFFIL---
---FEI----------FNG--EAGG-TA---S----------GC---SA------AVASS
FSTMRLIVTVG-WSIYPLGYLFGYLLG-

>Unigene49676_All.C6_8sample
-----VFRYVDWLITVPLQMIEFYLILAACA---AIS--A-GVFW-RL-------LVG-T
LIM----LLGGYLGE--------A--------------------G------F--------
--I-----N--------A---T---IG------------------FVIGMAGWAYIL---
---YEI----------FAG--EAGK-VA---A---------DSA---PE------SVQSS
FSTMRWIVTIG-WAIYPLGYFLGYLNQG

>Unigene50491_All.C9_5sample
-DSPTVYRYIDWLITVPLQMVEFYLILSAVR---KVS--S-GMFW-RL-------LIG-S
LVM----LIGGYAGE--------A--------------------G------Y--------
--I-----N--------A---T---LG------------------FVIGMGGWIYVL---
---YEI----------FSG--EAGK-TA---A---------KSG---NK------ALTTA
FSALRMIVTVG-WA--------------

>Unigene50497_All.C6_8sample
-ESPTVLRYIDWLITVPLQIVEFYLILAAVT---TVR--S-SLFW-KL-------LIA-S
LVM----LIGGYMGE--------A--------------------G------Y--------
--M-----A--------S---M---PA------------------FTIGMIGWAAVI---
---YLI----------FAG--DAAK-AS---E---------ASG---NA------AGQMA
FNALRMIVLVG-WAIYPIGYLVG---GE

>Unigene50912_All.C9_5sample
-SSPILYRYIDWSITVPLQMIEFNLILKAVK---PDI--SAGMFW-RL-------LLG-T
VVM----LAAGYCGE--------A--------------------G------F--------
--V-----N--------A---Y---AG------------------FAVGMAGWGFIL---
---MEI----------FVG--EAGK-AA-------------GGG-AVNQ------YVSES
FNTMRLIVTAG-WSIYPLGYFFGYLMG-

>Unigene51547_All.C9_5sample
---PTFFRYVDWVLTVPLMCVEFYLILKAAG---ATK----TLMW-KM-------IFV-S
TIM----LVAGYFGE----AVYTT--------------------G---SGPA--------
--V------------------W----G------------------LISGIA-YFYIA---
---YEI----------WLG--GASK-LA---A---------AAG---GA-------VQSA
HKALCWFVLVG-WAIYPIGYMAGT-EGW

>Unigene51898_All.C6_8sample
-ESPIVFRYVDWLLTVPLQIIEFYLILAAIA---VVS--S-SLFW-RL-------LIA-S
VVM----LVAGYLGE--------V--------------SAMGPGE------S--------
--N-----T--------L---W---LC------------------FVIGLAAWFYII---
---YEV----------FSG--EASK-IN---A---------SQG---TA------ASQTA
FGALRMIVTVG-WAIYPLGYVWGYAGAG

>Unigene5262_All.C6_8sample
-ENPNVYRYIDWLLTVPLQMVEFYLILAAVG---AAT--S-GMFW-RL-------LIG-T
LIM----LTAGYLGE--------A--------------------G------S--------
--I-----N--------A---T---VG------------------FIVGMAGWIYIL---
---YEV----------FAG--EAAQ-AS---A---------SSN---SE------AQKTA
FNAMKWIVSVG-WSIYPIGYFLGYLAG-

>Unigene53899_All.C6_8sample
-ESPTVYRYIDWILTVPLQIVEFYLILAAVG---AVA--G-RVFW-NL-------LVA-S
LVM----LIAGYVGE--------V--------------------G------Y--------
--V-----N--------V---W---LA------------------FIVGMLGWIYIL---
---YAI----------FAG--DAQE-NL-------------SSA---PE------GVQSA
FRTMRLIVLVG-WAIYPLGYVFGYAGNQ

>Unigene53980_All.C6_8sample
-PFNDAYRYMDWLLTVPLLLIEILLVMKLGE---DEF--G-KKAW-VL-------GAG-S
ALM----IVSGYYGE-----LTVV--------------------G------D--------
--L-----T-------PR---W---VC------------------WFISMIFFCYIV---
---FEL----------LVG--LAGA-TN-------------EEA---DE------TVRGK
IKNAQLMTVVS-WCTYPVVYLFPMLQIG

>Unigene53981_All.C6_8sample
-PFNDAYRYMDWLLTVPLLLIEILLVMKLDG---DDF--S-KRAW-TL-------GFG-S
ALM----IVSGYYGE-----LVVT--------------------G------D--------
--L-----T-------PR---W---MC------------------WFISMIFFLYIV---
---YEL----------LVG---LAA-AT---A---------SEA---DP------VIASK
IGTAQVMTVIS-WCTYPIVYLFPMLGFS

>Unigene53982_All.C6_8sample
-PFNDAYRYMDWLLTVPLLLIEILLVMKLDA---ADF--N-SRAW-TL-------GFG-S
ALM----IVSGYYGE-----LVVT--------------------G------D--------
--L-----T-------PR---W---MC------------------WFISMIFFLYIV---
---YEL----------LVG---LAA-AT---A---------SEA---DP------VIASK
IGTAQVMTVIS-WCTYPVVYLFPMLGFS

>Unigene54230_All.C6_8sample2
-PFNDAYRYMDWLLTVPLLLIEILLVMKLDD---ATF--N-AKAK-SL-------GVG-S
ALM----IVTGYYGE-----LTVT--------------------G------D--------
--L-----T-------PR---W---IC------------------WFISMAFFLYIV---
---QEL----------LVG---LSE-AT---E---------LET---NR------EVKDK
IKTAQVVTVIS-WCTYPVVYLFPMLGIS

>Unigene54343_All.C6_8sample
-TSPILYRYIDWSITVPLQMVEFYFILTAVK---SDL--GAGMFF-RL-------FLG-T
VAM----LAFGYAGE--------A--------------------K------F--------
--V-----S--------P---W---AG------------------FILGMAGWGYIL---
---FEI----------FAG--EAGK-ES---E----------AL---GG------HVKTA
FDIMKFIVTIG-WSIYPLGYFFGYLQS-

>Unigene54344_All.C6_8sample
-TSPILYRYIDWSITVPLQMVEFYFILTAVK---SDL--GAGMFF-RL-------FLG-T
VAM----LAFGYAGE--------A--------------------K------F--------
--V-----S--------P---W---AG------------------FILGLAGWAYIL---
---FEI----------FAG--EAGK-ES---E---------ALG---G-------HVKTA
FDIMKFIVTIG-WSIYPLGYFFGYLQS-

>Unigene54505_All.C9_5sample
-PFNDAYRYVDWLLTVPLLLVELIVLLSLTR---ERM--Q-DVLT-RL-------VIA-S
VLM----IALGYPGE-----V---------------------------------------
--S-----D----NTGTQ---A---LF------------------FVLAMIPFVYIL---
---RVL----------WKE--LAAE-IA---E---------EDG-----------KVKEL
IEQTRMLLMIS-WLFYPVAYIFNLAGGT

>Unigene54507_All.C6_8sample
---VTFFRYVDWILTVPLMCVEFYLILQKAG---AQK----SLMW-NL-------ILL-S
TVM----LVTGYIGE--------A---GL----------G---DA------V--------
--V------------------W----G-------------------TVSGISYFVIV---
---YIL----------WFG--SAGQ-LA---Q---------KAG---GA-------VLDA
FNALKWFVLVG-WAIYPIGYMIGT-DG-

>Unigene54508_All.C6_8sample
---VTFFRYVDWILTVPLMCVEFYLILQKAG---AQK----SLMW-NM-------ILL-S
TIM----LVTGYIGE--------A---GL----G-----D----A------V--------
--I------------------W----G-------------------TISGISYFVIV---
---YIL----------WFG--SAGQ-LA---Q---------KAG---GA-------VLDA
FNALKWFVLVG-WAIYPIGYMIGT-EG-

>Unigene55115_All.C6_8sample
-TSPILYRYIDWTITVPLQMIEFYLILSAVS---NKI--TQGSFW-KL-------LIG-T
VVM----LVFGYTGE--------A--------------------H------L--------
--C-----P--------G-GAW---VG------------------FAGGMCGWFFIL---
---FEI----------FGG--EAGS-VAGELG----------SA---NK------FTQAS
FSTMRLIVTAG-WSIYPAGYFFGYLMGG

>Unigene55126_All.C6_8sample
-EGVTAFRYVDWILTVPLMCVEFYLILQKAG---AQK----SLLW-NM-------IFL-S
TVM----LVTGYVGE--------A--------------------G---------------
--L-----G--------NAAVW---GG--------------------VSGAAYFAIC---
---YIL----------WFG--SAGE-LA---N---------KAG---GA-------VLEA
FTALKWFVLVG-WAIYPIGYMAGT-EGW

>Unigene5533_All.C6_8sample
-ESPLVYRYIDWLLTVPLQMVEFYLILAAVG---AAS--A-GIFW-RL-------LIG-T
IIM----LVGGFMGE--------A--------------------G------Y--------
--I-----N--------P---V---VG------------------FIVGIAGWIYIL---
---YEV----------FAG--EAAQ-AS---A---------SSN---SE-----------
----------------------------

>Unigene55643_All.C9_5sample
-SSPTVYRYIDWLITVPLQIIEFYLILKVCT---NVG--S-GLFW-RL-------LGA-S
LVM----LVGGFIGE--------T--------------------G------G--------
--------N--------A---M---VC------------------GVIATLAWLYII---
---YEV----------FSG-------EA--------------------------------
----------------------------

>Unigene55807_All.C6_8sample
-ASPTVFRYIDWLITVPLQIIEFYLIVAAVT---VVS--A-GIFW-RL-------LIA-S
IVM----LVGGYLGE--------T--------------------G---------------
--L------------------WAPSVG------------------FAVGMIAWVYII---
---YEI----------FLG--ETAA-AN---A---------SSG---NS------ASQSA
FNTIKWIVTVG-WAIYPVGYALGYFAGG

>Unigene55836_All.C9_5sample
-QSPIVYRYVDWSITVPLQMIEFNLILKAAG---KQT--SSAMFY-KL-------LLG-T
VAM----LLCGYLGE--------I--------------------K------A--------
--L-----P--------P---M---MG------------------FAGGLCGWAFIL---
---FEI----------FAG--EAGG-TA---G----------EC---SE------AVSTS
FNNMRMIVTVG-WAIYPAGYFFGYLMG-

>Unigene55926_All.C6_8sample
---PTFFRYVDWILTVPLMCVEFYLILKPAG---AST----KMMW-RL-------ILL-S
TIM----LVGGYLGE--------A--------------------V------Y--------
--TTGVGPA--------A---W----G------------------LVSGIA-YFVIV---
---YDI----------WMG--EAKK-LA---T---------SAG---GA-------TLSA
HNMLAKFVLIG-WAIYPVGYMAGT-EG-

>Unigene55953_All.C6_8sample
-ESPLVLRYVDWLITVPLQVVEFYLILAAIG---VAS--A-MLFW-RL-------LGA-S
IVM----LAFGFFGE--------S--------------------G------A--------
--M-----D--------S---T---IA------------------WVIGMVAWIYII---
---YEI----------WAG--DAKA-AS-------------KEA---SE------GVQFA
FTWMTYILTFG-WAIYPVGYLYGMDADA

>Unigene56213_All.C6_8sample
-ESPTVYRYIDWVLTVPLQMVEFYLILIAAG---AAV--SGGAFW-RL-------LVG-T
LVM----VIGGYLGE--------A--------------------G------M--------
--V-----S--------V---L---LG------------------FIIGMIGWAVII---
---WEI----------FRG--EASQ------A---------AAS---NE------SVSSA
FNAMRLIVLIG-WAIYPLGYVFGLMMGS

>Unigene56373_All.C9_5sample
-DTPTVYRYIDWLITVPLQIVEFYLILAAVR---KVP--G-SMFW-RL-------LIA-S
LVM----LVGGYLGE--------A--------------------G------Y--------
--I-----Q--------E---F---VG------------------FIIGMAGWIYIL---
---FEI----------FSG--EAGR-AA---A---------KGG---NK------AVATA
FGAMRMIVTIG-WAIYPLGYVFGYLAG-

>Unigene56374_All.C9_5sample
-DSPTVYRYIDWLITVPLQIVEFYLILAAVR---KVP--G-SMFW-RL-------LIA-S
LVM----LVGGYLGE--------A--------------------G------Y--------
--I-----Q--------E---F---VG------------------FIIGMAGWIYIL---
---FEI----------FSG--EAGR-AA---A---------KGG---NR------AVSTA
FGAMRMIVTIG-WAIYPLGYVFGYLAG-

>Unigene56375_All.C9_5sample
-ETPTVYRYIDWLITVPLQIVEFYLILAAVR---KVP--S-SMFW-RL-------LIA-S
LVM----LVGGYLGE--------A--------------------G------Y--------
--I-----Q--------E---F---VG------------------FIIGMAGWIYIL---
---FEI----------FSG--EAGR-AA---A---------KGG---NK------AVATC
FGAMRMIVTIG-WAIYPLGYVFGYLAG-

>Unigene56376_All.C9_5sample
-DSPTVYRYIDWLITVPLQMVEFYLILAAVR---KVP--S-GIFW-RL-------LIG-S
TVM----LCGGYLGE--------A--------------------G------Y--------
--I-----N--------E---M---LG------------------FIIGMAGWIYVL---
---FEI----------FSG--EAGK-AA---E---------KSG---NK------ALATS
FGALRMIVTVG-WAIYPLGYVFGYLTG-

>Unigene56377_All.C9_5sample
-ETPTVYRYIDWLITVPMQIVEFYLILAAVR---KVP--T-SMFW-RL-------LIA-S
LVM----LVGGYLGE--------A--------------------G------Y--------
--I-----Q--------E---F---VG------------------FVIGMAGWIYIL---
---FEI----------FSG--EAGR-AA---A---------KGG---NK------AVATC
FGAMRMIVTIG-WAIYPLGYVFGYLAG-

>Unigene56378_All.C9_5sample
-DTPTVYRYIDWLITVPLQIVEFYLILAAVR---KVP--G-SMFW-RL-------LIA-S
IVM----LVGGYLGE--------A--------------------G------Y--------
--I-----Q--------E---F---VG------------------FIIGMAGWIYIL---
---FEL----------FSG--EAGK-SA---A---------RGG---NR------AMTTA
FGAMRMIVTIG-WAIYPLGYVFGYLAG-

>Unigene56379_All.C9_5sample
-ETPTVYRYIDWLITVPLQIVEFYLILAAVR---KVP--S-SMFW-RL-------LIA-S
IVM----LVGGYLGE--------A--------------------G------Y--------
--I-----A--------P---I---VG------------------FIIGVAAWIYII---
---FEL----------FSG--EAGK-AM---K---------GSG---NK------PLKTA
FSAMRMIVTVG-W---------------

>Unigene56381_All.C9_5sample
-DTPTVYRYIDWLITVPLQIVEFYLILAAVR---KVP--T-SMFW-RL-------LIA-S
IVM----LVGGYLGE--------A--------------------G------Y--------
--I-----Q--------E---F---VG------------------FIIGMAGWIYIL---
---FEI----------FSG--EAGR-AA---A---------KGG---NR------AVSTA
FGAMRMIVTIG-WAIYPLGYVFGYLAG-

>Unigene56832_All.C6_8sample
-ISPTEFRYIDWILTVPLMVVEFYLLTKV------------N--FQKL-------VWA-S
IVM----LVTGYFGE--------A---GI----------G----P---LSPA--------
--L------------------W----G-------------------LLSGAAYFYIA---
---YDV----------VAG--EVGT-AA---A---------AAG---GK-------IANA
NTLLTRFVIIG-WGIYPLGYLIGTADGQ

>Unigene56918_All.C6_8sample
-ASPTVFRYIDWLLTVPLQMIEFYLILAAVT---AVS--A-GVFY-RL-------LVG-T
LVM----LVAGYAGE--------A--------------------G------I--------
--I-----N--------A---A---LG------------------FVIGMAGWIYIL---
---YEI----------FSG--EAGQ-VS-------------KTV---SA------SVASA
FAACRMVVLVG-WAIYPLGYLFGYLMGG

>Unigene57027_All.C6_8sample
-TMNEGYRYADWLITVPLLIIELLIVLGVSN---EIR--K-GLMW-KL-------VPA-S
AVM----IGLGYPGE-----V---------------------------------------
--S-----T----DNGTK---W---LF------------------WVLAMIPFVYIL---
---WVL-----------YG--QLQA-AS---S--------RESG-----------AVAGA
IKNATYVLLLT-WLVYPIAYLFPVFDAS

>Unigene57548_All.C9_5sample
-KSPVVYRYIDWSITVPLQMIEFNLILKAAK---API--SSGGFW-RL-------LIG-T
VLM----LTFGYIGE------TTP--------------------G------F--------
--------G------------W---PG------------------FILGLCGWFFIL---
---FEV----------FAG--ESSK-AS---G----------NC---SG------PVKKS
FANMRLIVSAG-WSIYPLGYFLGFLT--

>Unigene57789_All.C9_5sample
-ASPIVYRYIDWTITVPLQMIEFNLIIKAAG---GKI--GAGGFW-RL-------LIG-T
VAM----LCFGYYGE--------T--------------------N------K--------
--------D----NMPLC---M---VG------------------FALGMCGWAFIL---
---FEI----------FAG----------------------------ES-----------
----------------------------

>Unigene58611_All.C6_8sample
-VMNEGYRYADWLITVPLLIVELLIVLGVAK---ADR--T-SLMI-KL-------VPA-S
ILM----IGLGYPGE-----V---------------------------------------
--A-----D----SNGAK---W---TF------------------WVLAIIPFAYIL---
---KTL----------YAELQKAGQ------R---------ETG-----------AVAKQ
IKNATYVLLTT-WLVYPIAYLFPIFDAE

>Unigene59085_All.C9_5sample
-SSPIVYRYIDWSITVPLQMVEFYLILSAVQ---PNI--SGGMFW-RL-------LLG-T
VVM----LAAGYCGE--------A--------------------G------F--------
--V-----N--------A---Y---AG------------------FAVGMAGWGFIL---
---MEI----------FTG--EAGQ--A-------------AGGGAVNK------YVSES
FNTMRLIVTAG-WSIYPLGYFFGYLMG-

>Unigene59807_All.C6_8sample
-ESPVVYRYIDWVLTVPLQMVEFYLILIAAG---AAV--SGGSFW-RL-------LVG-T
LVM----VIGGYLGE--------A--------------------G------M--------
--I-----P--------V---L---LG------------------FIIGMIGWAVII---
---WEI----------FRG--EASQ--A-------------ASS---NQ------SVSSA
FNAMRLIVLVG-WAIYPLGYV-------

>Unigene59896_All.C9_5sample
-DSPTVLRYIDWLITVPLQIVEFYVILAAVT---TVA--V-GLFW-RL-------LVA-S
LVM----LVFGYVGE--------T--------------------G------A--------
--L-----N--------A---T---LA------------------FVIGVAAWLYIV---
---YEI----------FAG--EASK-AN---A---------GSG---NA------AGQAA
FNALRLIVTVG-WAIYP-----------

>Unigene59957_All.C9_5sample
-SSPTFFRYVDWILTVPLMCVEFYLILKAAG---ATK----SMMW-RL-------IFL-S
TIM----LVTGYFGE--------A---VYPA--Q----------A------Q--------
--I------------------W----G-------------------LISGIAYFVVV---
---YDI----------WIG--GAAK-LA---A---------AAG---GS-------VEKA
HKTLCWFVLVG-WAIYPIGYMVGTGEGQ

>Unigene60416_All.C9_5sample
-QSPLVLRYVDWLITVPLQIVEFYLILAAVT---AVS--S-SLFW-RL-------LGA-S
LVM----LVGGFLGE--------A--------------------E------M--------
--M-----S--------R---M---PA------------------FIIGMLGWFAVL---
---WMI----------FMG--PAAE-VS---N---------STG----------------
----------------------------

>Unigene6193_All.C9_5sample
-PFNDAYRYMDWLLTVPLLLIEILLVMKLPD---DVF--S-AKAK-TL-------GLG-S
ALM----ICSGYYGE-----LIVT--------------------G------D--------
--L-----T-------PR---W---FC------------------WALSMCFFLYVV---
---YEL----------LVG---LAA-AT---A---------QEQ---DP------VIKAK
IQQAQVWTVVS-WCTYPVVYLFPMVGLG

>Unigene62367_All.C6_8sample
-TSPILYRYIDWSITVPLQMVEFYFILAAAK---KDI--GAGMFF-RL-------FLG-T
VAM----LAAGYSGE--------A--------------------G------F--------
--M-----S--------A---W---SG------------------FIFGMAGWGFIL---
---FEI----------FAG--EAGK-ES---E----------AL---GG------HVKSA
FDIMK-----------------------

>Unigene62543_All.C9_5sample
-DSPTVYRYIDWLITVPLQMIEFYLILAAVR---KVD--A-GIFW-RL-------LIG-S
LVM----LIGGYLGE--------A--------------------G------Y--------
--I-----N--------A---T---LG------------------FIIGIAGWIYIL---
---YEI----------FSG--EAGK-AA---A---------KSG---NK------ALVTA
FSAMRMIVTIG-WAIYPLGYIFGYLTG-

>Unigene63247_All.C6_8sample
-GDLTQLRYIDWLITVPLQIVEFYLILKVVG---KVT--S-GLFW-QL-------LIA-S
IVM----LVGGLLGE--------M--------------------G------T--------
--I-----N--------E---V---VG------------------FVIGMIGWLYVV---
---YLI----------FAG--GAAK-AS---S---------ESG---NQ------AVQSA
FNSMKLIVLVG-WAIYPIGYIIGNMIDV

>Unigene63270_All.C6_8sample
---PTFFRYVDWILTVPLMCVEFYLILKAAG---ATK----ALMW-KL-------ILL-S
TVM----LVAGYFGE--------A--------------------V------Y-----RDQ
AQI------------------W----G------------------LVSGIA-YFIIV---
---YEI----------WMG--SASK-LA---A---------AAG---GA-------VQAA
HKTLCKFVLIG-WAIYPIGFMAGT-PGW

>Unigene63927_All.C6_8sample
---PTEFRYIDWILTVPLMCVEFYLILKAFG---AKM----DLLW-KM-------IAY-S
LWM----LVFGYLGE--------T---AF----------RD--QS------A--------
--I------------------W----G-------------------AVSTIGYIGIF---
---YEV----------WFG--SAKK-LS---Q---------GSN---DP------ILQKA
FNTLAWFIFAG-WAIYP-----------

>Unigene65494_All.C9_5sample
-PFNDAYRYMDWLLTVPLLLIEILLVMKLDD---ATY--S-TKAW-TL-------GFG-S
ALM----IVSGYYGE-----LVVT--------------------G------D--------
--L-----T-------PR---W---IC------------------WALSMSFFLYIV---
---YEL----------LVG---LSA-AT---N---------SEA---NP------EIKGK
IQVAQVMTVIS-WCTYPIVYLFPMLGFQ

>Unigene66100_All.C6_8sample
-ETPTVYRYIDWLITVPMQIVEFYLILAAVR---KVP--T-SMFW-RL-------LIA-S
IVM----LVGGYLGE--------A--------------------G------Y--------
--I-----Q--------E---F---VG------------------FIIGMAGWIYIL---
---FEI----------FSG--EAGR-AA---A---------KGG---NK------AVATA
FGAMRMIVTIG-WAIYPLGYVFGYLAG-

>Unigene66101_All.C6_8sample
-DTPTVYRYIDWLITVPLQMVEFYLILAAVR---KVP--S-SIFW-KL-------LIG-S
LVM----LVGGYLGE--------A--------------------G------Y--------
--I-----Q--------P---F---VG------------------FVIGMAGWIYIL---
---FEI----------FSG--EAGT-AA---A---------KSG---NK------AMSTA
FSAMRIIVTIG-WAIYPLGYVFGYLTG-

>Unigene66104_All.C6_8sample
-ASPTVFRYVDWIITVPLQMIEFYIILAACT---SIA--M-GVFW-RL-------FIG-S
VIM----LVGGYLGE--------A--------------------G------F--------
--I-----N--------A---T---LG------------------FVIGMVGWIYIL---
---YEI----------FAG--EAGK-VS---A---------SDA---PA------AVQSG
FSTMRWIVTIG-WAIYPIGYFVGYMAGG

>Unigene66105_All.C6_8sample
-DSPTVYRYIDWLITVPLQMVEFYLILVAVR---KAN--S-GMFW-RL-------LIG-S
LVM----LIGGYLGE--------A--------------------G------Y--------
--I-----N--------A---T---LG------------------FVIGMAGWIYIL---
---YEV----------FSG--EAGK-MA---A---------KSG---NR------GLSTA
FGAMRMIVTVG-WAIYPLGYVF------

>Unigene66106_All.C6_8sample
-DTPTVYRYIDWLITVPLQMIEFYLILAAVR---KVP--T-SIFW-KL-------LIG-S
LVM----LIGGYLGE--------A--------------------G------Y--------
--I-----Q--------P---F---VG------------------FVIGMAGWIYIL---
---FEI----------FSG--EAGT-MA---A---------KAG---NK------AMSTA
FSAMRIIVTIG-WAIYPLGYIFGYLTG-

>Unigene66107_All.C6_8sample
-DSPTVYRYIDWLITVPLQMIEFYLILAAVR---KVP--T-SIFW-KL-------LIG-S
LVM----LIGGYLGE--------A--------------------G------Y--------
--I-----Q--------P---F---VG------------------FVIGMAGWIYIL---
---FEI----------FSG--EAGT-LA---S---------KTG---NR------AMTTA
FSAMRIIVTIG-WAIYPLGYVFGYLTG-

>Unigene66108_All.C6_8sample
-DTPTVYRYIDWLITVPLQLVEFYLILSAVR---KVD--S-GIFW-RI-------LIG-S
LVM----LVGGYLGE--------A--------------------G------F--------
--I-----N--------A---M---LG------------------FIIGMAGWIYIL---
---YEI----------FSG--EAGK-AV---S---------KSG---NK------ALVTA
FSALRMIVTVG-WAIYPLGYVFGYLTG-

>Unigene66109_All.C6_8sample
-DTPTVYRYIDWLITVPLQLVEFYLILSAVR---KVD--S-GIFW-RI-------LIG-S
LVM----LVGGYLGE--------A--------------------G------F--------
--I-----N--------A---T---LG------------------FIIGMAGWIYIL---
---YEI----------FSG--EAGK-VA---A---------KSG---NK------ALVTA
FGALRMIVTVG-WAIYPLGYIFGYLTG-

>Unigene66110_All.C6_8sample
-DTPTVYRYIDWLITVPLQLVEFYLILSAVR---KVD--I-GIFW-RI-------LIG-S
LVM----LIGGYLGE--------A--------------------G------F--------
--I-----N--------A---T---LG------------------FIIGIAGWIYIL---
---YEI----------FSG--EAGK-AA---A---------KSG---NK------ALVTA
FGALRMIVTIG-WAIYPLGYIFGYLTG-

>Unigene66111_All.C6_8sample
-ESPTVYRYIDWLITVPLLMLEFYFVLAAVN---KSD--S-GIFW-RL-------MIG-T
LVM----LVGGYLGE--------A--------------------G------Y--------
--I-----N--------A---T---LG------------------FIIGMAGWVYIL---
---YEV----------FSG--EAGK-RA---A---------KSG---NK------SLVTA
FGAMRMIVTVG-WAIYPLGYIFGYLTG-

>Unigene66112_All.C6_8sample
-DTPTVYRYIDWLITVPLQMIEFYLILAAVR---KVP--T-SIFW-KL-------LIG-S
LVM----LIGGYLGE--------A--------------------G------Y--------
--I-----Q--------P---F---VG------------------FVIGMAGWIYIL---
---FEI----------FSG--EAGT-LA---A---------KAG---NK------AMSTA
FSAMRIIVTIG-WAIYPLGYIFGYLTG-

>Unigene66113_All.C6_8sample
-DSPTVYRYIDWLITVPLQMIEFYLILAAVR---KVP--T-SIFW-KL-------LIG-S
LVM----LIGGYLGE--------A--------------------G------Y--------
--I-----Q--------P---F---VG------------------FVIGMAGWIYIL---
---FEI----------FSG--EAGT-MA---A---------KAG---NK------AMSTA
FSAMRIIVTIG-WAIYPLGYIFGYLTG-

>Unigene66115_All.C6_8sample
-DSPTVYRYIDWLITVPLQMIEFYLILAAVR---KVP--T-SIFW-KL-------LIG-S
LVM----LIGGYLGE--------A--------------------G------Y--------
--I-----Q--------P---F---VG------------------FIIGMAGWIYIL---
---FEI----------FSG--EAGV-AA---A---------KSG---NR------SLKTA
FSAMRMIVTIG-WAIYPL----------

>Unigene66116_All.C6_8sample
-ESPTVYRYIDWLITVPLLMLEFYFVLAAVN---KSD--S-GIFW-RL-------MIG-T
LVM----LVGGYLGE--------A--------------------G------Y--------
--I-----N--------A---T---LG------------------FIIGMAGWVYIL---
---YEV----------FSG--EAGK-RA---A---------KSG---NK------SLVTA
FGAMRMIVTVG-WAIYPLGYIFGYLTG-

>Unigene66118_All.C6_8sample
-DSPTVYRYIDWLITVPLQMIEFYLILAAVR---KVP--T-SIFW-KL-------LIG-S
LVM----LIGGYLGE--------A--------------------G------Y--------
--I-----Q--------P---F---VG------------------FVIGMAGWIYIL---
---FEI----------FSG--EAGT-MA---A---------KAG---NK------AMSTA
FSAMRIIVTIG-WAIYPLGYIFGYLTG-

>Unigene66119_All.C6_8sample
-DSPTVYRYIDWLITVPLQMVEFYLILAAIG---KAN--S-GMFW-RL-------LIG-S
LVM----LIGGYLGE--------A--------------------G------Y--------
--I-----N--------A---T---LG------------------FVIGMAGWIYIL---
---YEI----------FSG--EAGR-AA---A---------KSG---NK------ALVTA
FGAMRMIVTVG-WAIYPLGYVFGYLTG-

>Unigene66121_All.C6_8sample
-DTPTVYRYIDWLITVPLQMIEFYLILAAVR---KVP--S-SIFW-KL-------LIG-S
LVM----LIGGYLGE--------A--------------------G------Y--------
--I-----Q--------P---F---VG------------------FVIGMAGWIYIL---
---FEI----------FSG--EAGT-MA---A---------KSG---NK------AMITA
FSAMRIIVTIG-WAIYPLGYIFGYLTG-

>Unigene66122_All.C6_8sample
-DTPTVYRYIDWLITVPLQLVEFYLILSAVR---KVD--S-NIFW-RI-------LIG-S
LVM----LIGGYLGE--------A--------------------G------F--------
--I-----N--------A---T---LG------------------FIIGIAGWIYIL---
---YEI----------FSG--EAGK-VA---A---------KSG---NK------ALVTA
FGALRMIVTIG-WAIYPLGYIFGYLTG-

>Unigene66123_All.C6_8sample
-DSPTVYRYIDWLITVPLQMIEFYLILAAVR---KVP--T-SIFW-KL-------LIG-S
LVM----LIGGYLGE--------A--------------------G------Y--------
--I-----Q--------P---F---VG------------------FVIGMAGWIYIL---
---FEI----------FSG--EAGT-LA---A---------KAG---NK------AMTTA
FGAMRIIVTIG-WAIYPLGYIFGYLTG-

>Unigene66124_All.C6_8sample
-DTPTVYRYIDWLITVPLQLVEFYLILAAVR---KVP--T-GIFW-RI-------LIG-S
IVM----LVGGYAGE--------A--------------------G------F--------
--I-----N--------A---T---LG------------------FIIGIAGWVYIL---
---YEI----------FSG--EAGK-VA---A---------KSG---NK------ALVTA
FGALRMIVTVG-WAIYPLGYIFGYLTG-

>Unigene66125_All.C6_8sample
-DTPTVYRYIDWLITVPLQMVEFYLILAAVR---KVP--T-SIFW-KL-------LIG-S
LVM----LIGGYLGE--------A--------------------G------Y--------
--I-----Q--------P---F---VG------------------FVIGMAGWIYIL---
---FEI----------FSG--EAGT-MA---A---------KAG---NK------AMSTA
FSAMRIIVTIG-WAIYPLGYIFGYLTG-

>Unigene66126_All.C6_8sample
-DTPTVYRYIDWLITVPLQLVEFYLILAAVK---KVP--T-GIFW-RI-------LMG-S
LVM----LVGGYCGE--------A--------------------G------F--------
--I-----A--------P---M---LG------------------FIIGMAGWIYIL---
---YEI----------FSG--EAGK-TV---A---------RSG---NK------SLATA
FGALRMIVTVG-WAIYPLGYVFGYLTG-

>Unigene66127_All.C6_8sample
-DTPTVYRYIDWLITVPLQMVEFYLILAAVR---KVP--T-SIFW-KL-------LIG-S
LVM----LIGGYLGE--------A--------------------G------Y--------
--I-----Q--------P---F---VG------------------FVIGMAGWIYIL---
---FEI----------FSG--EAGT-MA---A---------KSG---NK------AMTTA
FSAMRIIVTIG-WAIYPLGYIFGYLTG-

>Unigene66128_All.C6_8sample
-DTPTVYRYIDWLITVPLQLVEFYLILAAVK---KVP--T-GIFW-RI-------LIG-S
IVM----LVGGYMGE--------A--------------------G------F--------
--I-----A--------P---M---LG------------------FIIGMAGWIYIL---
---YEI----------FSG--EAGK-TV---A---------RSG---NK------SLVTA
FGALRMIVTVG-WAIYPLGYVFGYLTG-

>Unigene66129_All.C6_8sample
-DSPTVYRYIDWLITVPLQMIEFYLILAAVR---KAN--S-GMFW-RL-------LIG-S
LVM----LIGGYLGE--------A--------------------G------Y--------
--I-----N--------A---T---LG------------------FVIGMAGWIYIL---
---YEI----------FSG--EAGK-AA---A---------KSG---NK------ALVTA
FGAMRMIVTVG-WAIYPLGYIFGYLTG-

>Unigene66131_All.C6_8sample
-DSPTVYRYIDWLITVPLLMLEFYFVLAAVN---KSD--S-GIFW-RL-------MIG-T
LVM----LVGGYLGE--------A--------------------G------Y--------
--I-----N--------A---T---LG------------------FIIGMAGWVYIL---
---YEI----------FSG--EAGK-AA---S---------KSG---NK------ALVTA
FGAMRMIVTVG-WAIYPLGYVFGYLTG-

>Unigene66132_All.C6_8sample
-DSPTVYRYIDWLITVPMQIVEFYLILAAVR---KVP--T-SMFW-RL-------LIA-S
LVM----LVGGYLGE--------A--------------------G------Y--------
--I-----Q--------E---F---VG------------------FIIGMAGWIYIL---
---FEI----------FSG--EAGR-AA---A---------KGG---NK------AVATA
FGAMRMIVTIG-WAIYPLGYVFGYLAG-

>Unigene66133_All.C6_8sample
-ETPTVYRYIDWLITVPLQMVEFYLILAAVR---KVP--S-SIFW-KL-------LIG-S
LVM----LIGGYLGE--------A--------------------G------Y--------
--I-----N--------E---T---LG------------------FIVGMAGWIYIL---
---YEI----------FSG--ESGK-AA---A---------KSG---NK------ALVTA
FG--------------------------

>Unigene66135_All.C6_8sample
-DSPTVFRYIDWLLTVPLQMVEFYLILAAVT---AVS--V-GVFW-RL-------LIG-T
LVM----LFGGFAGE--------A--------------------G------I--------
--M-----S--------H---M---TG------------------FIIGMIGWIYIL---
---YEI----------FAG--EAGK-TN---A---------NSG---NA------ACQMA
FSTCRLIVTIG-WAIYPIGYFLGYLGGG

>Unigene66136_All.C6_8sample
-DTPTVYRYIDWLITVPLQLVEFYLILSAVR---KVD--S-GIFW-RI-------FIG-S
LVM----LVGGYLGE--------A--------------------G------F--------
--I-----N--------A---T---LG------------------FIIGMAGWIYIL---
---YEI----------FSG--EAGK-AA---A---------KSG---NK------SLVTA
FGALRMIVTVG-WAIYPLGYIFGYLTG-

>Unigene66137_All.C6_8sample
-DTPTVYRYIDWLITVPLQMIEFYLILAAVR---KVP--T-SIFW-KL-------LIG-S
LVM----LIGGYLGE--------A--------------------G------Y--------
--I-----Q--------P---F---VG------------------FVIGMAGWIYIL---
---FEI----------FSG--EAGT-LA---A---------KSG---NK------AMTTA
FSAMRIIVTIG-WAIYPLGYIFGYLTG-

>Unigene66138_All.C6_8sample
-DSPTVYRYIDWLITVPLQMIEFYLILAAVR---KVP--T-SIFW-KL-------LIG-S
LVM----LIGGYLGE--------A--------------------G------Y--------
--I-----Q--------P---F---VG------------------FVIGMAGWIYIL---
---FEI----------FSG--EAGT-MA---A---------KSG---NR------AMTTA
FSAMRIIVTIG-WAIYPLGYIFGYLTG-

>Unigene66139_All.C6_8sample
-DTPTVYRYIDWLITVPLQLVEFYLILSAVR---KVD--T-NIFW-RI-------LIG-S
LVM----LVGGYLGE--------A--------------------G------F--------
--I-----N--------P---M---LG------------------FIIGMAGWIYIL---
---YEI----------FSG--EAGK-VV---S---------KSG---NK------SLATA
FGALRMIVTVG-WAIYPLGYVFGYLTG-

>Unigene66140_All.C6_8sample
-DSPTVYRYIDWLITVPLQMIEFYLILAAVK---KIP--G-AIFW-RL-------LIG-S
LVM----LIGGYLGE--------A--------------------G------Y--------
--I-----N--------A---T---LG------------------FIIGMAGWVYIL---
---YEV----------FSG--EAGK-AA---A---------KSG---NK------SLVTA
FGAMRMIVTVG-WAIYPLGYIFGYLTG-

>Unigene66141_All.C6_8sample
-DSPTVYRYIDWLITVPLLMLEFYFVLAAVK---KVP--S-SVFW-KL-------LIG-S
LVM----LIGGYLGE--------A--------------------G------Y--------
--I-----Q--------P---F---VG------------------FVIGMAGWIYIL---
---FEV----------FSG--EAGT-LA---A---------KAG---NK------SLQTA
FSAMRIIVTIG-WAVYPLGYIFGYLTG-

>Unigene66142_All.C6_8sample
-DSPTVYRYIDWLITVPLQMIEFYLILAAVG---AAT--A-GIFW-RL-------LIG-T
LIM----LIGGFMGE--------A--------------------G------Y--------
--I-----N--------A---T---VG------------------FIIGMAGWIYIL---
---YEV----------FAG--EAAQ-AS---A---------SSN---SD------GMKTA
FNSLKWIVSIG-WSIYPIGYFLGYLSGA

>Unigene66143_All.C6_8sample
-DSPTVYRYIDWLITVPLQMIEFYLILVAVR---KAN--S-GMFW-RL-------LIG-S
LVM----LIGGYLGE--------A--------------------G------Y--------
--I-----N--------A---T---LG------------------FVIGMAGWIYIL---
---YEI----------FSG--EAGK-AA---A---------KSG---NK------ALVTA
FGAMRMIVTVG-WAIYPLGYIFGYLTG-

>Unigene66144_All.C6_8sample
-DSPTVYRYIDWLITVPLQMVEFYLILSAVR---KVS--S-GMFW-RL-------LIG-S
LVM----LIGGYLGE--------A--------------------G------Y--------
--I-----N--------A---M---LG------------------FVIGMGGWIYVL---
---YEI----------FSG--EAGK-AA---A---------KSG---NR------ALTTA
FSALRMIVTVG-W---------------

>Unigene66145_All.C6_8sample
-ESPTVYRYIDWLLTVPLQMIEFYLILAAVG---AAT--A-GIFW-RL-------LIG-T
LIM----LIGGYLGE--------A--------------------G------F--------
--I-----N--------P---M---LG------------------FIIGMAGWIYIL---
---YEI----------FSG--EAGK-VV---S---------KSG---NK------SLATA
FGALRMIVTVG-WAIYPLGYIFGYLTG-

>Unigene66146_All.C6_8sample
-DTPTVYRYIDWLITVPLQLVEFYLILSAVK---KVP--T-GIFW-RI-------LIG-S
LVM----LIGGYLGE--------A--------------------G------M--------
--I-----N--------A---T---LG------------------FVIGMAGWIYIL---
---YEI----------FSG--EAGK-VA---A---------KSG---NK------SLVTA
FSALRMIVTVG-WAIYPLGYIFGYLTG-

>Unigene66147_All.C6_8sample
-DSPTVYRYIDWLITVPLQMVEFYLILAAVR---KAN--S-GMFW-RL-------LIG-S
LVM----LIGGYLGE--------A--------------------G------Y--------
--I-----N--------A---T---LG------------------FVIGMAGWIYIL---
---YEI----------FSG--EAGR-AA---A---------KSG---NK------ALVTA
FGAMRMIVTVG-WAIYPLGYVFGYLTG-

>Unigene66149_All.C6_8sample
-DTPTVYRYIDWLITVPLQLVEFYLILAAVR---KVP--T-GIFW-RI-------LIG-S
IVM----LVGGYAGE--------A--------------------G------F--------
--I-----N--------A---M---LG------------------FIIGMAGWIYIL---
---YEI----------FSG--EAGK-SM---A---------KSG---NK------SLVTA
FSALRMIVTVG-WAIYPLGYVFGYLTG-

>Unigene66150_All.C6_8sample
-ASPTVFRYVDWIITVPLQMIEFYIILAACT---TIA--M-GVFW-RL-------FIG-S
VIM----LVGGYLGE--------A--------------------G------F--------
--I-----N--------A---T---LG------------------FVIGMAGWIYIL---
---YEI----------FAG--EAGK-VS---A---------SDA---PA------AVQSG
FATM------------------------

>Unigene66151_All.C6_8sample
-DTPTVYRYIDWLITVPLQLVEFYLILSAVR---KVD--S-GIFW-RI-------LIG-S
LVM----LVGGYLGE--------A--------------------G------F--------
--I-----N--------A---T---LG------------------FIIGIAGWVYIL---
---YEI----------FSG--EAGK-AA---A---------KSG---NK------ALVTA
FGALRMIVTVG-WAIYPLGYIFGYLTG-

>Unigene66152_All.C6_8sample
-DSPTVYRYIDWLITVPLQMIEFYLILAAIR---KVP--S-GIFW-RL-------LIG-S
VVM----LVGGYLGE--------A--------------------G------Y--------
--I-----N--------A---T---LG------------------FVIGMAGWIYIL---
---YEV----------FSG--EAGK-MA---A---------KSG---NR------GLSTA
FGAMRMIVTVG-WAIYPLGYIFGYLTG-

>Unigene66153_All.C6_8sample
-DSPTVYRYIDWLITVPLQMIEFYLILVAVR---KAN--S-GIFW-RL-------LIG-S
LVM----LIGGYLGE--------A--------------------G------Y--------
--I-----N--------A---T---LG------------------FIIGMAGWVYIL---
---YEI----------FSG--EAGK-AA---N---------KSG---NK------ALVTA
FGAMRMIVTVG-WAIYPLGYVFGYLVG-

>Unigene66154_All.C6_8sample
-DSPTVYRYIDWLITVPLQMIEFYLILVAVR---KAN--S-GIFW-RL-------LIG-S
LVM----LIGGYLGE--------A--------------------G------Y--------
--I-----N--------A---T---LG------------------FIIGMAGWVYIL---
---YEI----------FSG--EAGK-AA---A---------KSG---NK------ALVTA
FGAMRMIVTVG-WAIYPLGYIFGYLTG-

>Unigene66156_All.C6_8sample
-DSPTVYRYIDWLITVPLQMIEFYLILAAVR---KAN--S-GMFW-RL-------LIG-S
LVM----LIGGYLGE--------A--------------------G------Y--------
--I-----N--------A---T---LG------------------FVIGMAGWIYIL---
---YEI----------FSG--EAGK-AA---A---------KSG---NK------ALVTA
FGAMRMIVTVG-WAIYPLGYIFGYLTG-

>Unigene66157_All.C6_8sample
-DTPTVYRYIDWLITVPLQLVEFYLILSAVR---KVD--T-NIFW-RI-------LIG-S
LVM----LVGGYLGE--------A--------------------G------F--------
--I-----N--------A---T---LG------------------FIIGIAGWVYIL---
---YEI----------FSG--EAGK-VA---A---------KSG---NK------SLVTA
FGALRMIVTVG-WAIYPLGYIFGYLTG-

>Unigene66158_All.C6_8sample
-ASPTVFRYVDWIITVPLQMIEFYIILAACT---TIA--M-GVFW-RL-------FIG-S
VIM----LVGGYLGE--------A--------------------G------F--------
--I-----N--------A---T---LG------------------FVIGMAGWIYIL---
---YEI----------FAG--EAGK-VS---A---------SDA---PE------AVQSG
FATMRWIVTIG-WAIYPIGYFVGYMAGG

>Unigene66159_All.C6_8sample
-DTPTVYRYIDWLITVPLQMIEFYLILAAVR---KVP--S-SIFW-KL-------LIG-S
LVM----LIGGYLGE--------A--------------------G------Y--------
--I-----Q--------P---F---VG------------------FVIGMAGWIYIL---
---FEI----------FSG--EAGT-MA---A---------KTG---NR------AMTTA
FSAMRIIVTIG-WAIYPLGYVFGYLTG-

>Unigene66160_All.C6_8sample
-DTPTVYRYIDWLITVPLQMVEFYLILAAVR---KVP--S-SIFW-KL-------LIG-S
LVM----LIGGYLGE--------A--------------------G------Y--------
--I-----Q--------P---F---VG------------------FVIGMAGWIYIL---
---FEI----------FSG--EAGT-MA---S---------KTG---NK------AMSTA
FSAMRIIVTIG-WAIYPLGYVFGYLTG-

>Unigene66161_All.C6_8sample
-ETPTVYRYIDWLITVPMQIVEFYLILAAIR---KVP--S-SMFW-RL-------LIA-S
LVM----LIGGYLGE--------A--------------------G------Y--------
--I-----Q--------E---F---VG------------------FIIGMAGWIYIL---
---FEI----------FSG--EAGR-AA---A---------KGG---NK------AVATC
FGAMRMIVTIG-WAIYPLGYVFGYLAG-

>Unigene66163_All.C6_8sample
-DTPTVYRYIDWLITVPLQMVEFYLILAAVR---KVP--S-SIFW-KL-------LIG-S
LVM----LIGGYLGE--------A--------------------G------Y--------
--I-----Q--------P---F---VG------------------FVIGMAGWIYIL---
---FEI----------FSG--EAGT-AA---A---------KSG---NK------AMSTA
FSAMRIIVTIG-WAIYPLGYVFGYLTG-

>Unigene66164_All.C6_8sample
-DSPTVYRYIDWLITVPLQMIEFYLILAAVK---KIP--G-AIFW-RL-------LIG-S
LVM----LIGGYLGE--------A--------------------G------Y--------
--I-----N--------A---M---LG------------------FIVGMAGWIYIL---
---YEV----------FSG--EAGK-IA---A---------KTG---NK------PLATA
WGAMRMIVTIG-WAIYPLGYIFGYLVG-

>Unigene66166_All.C6_8sample
-DSPTVYRYIDWLITVPLQMIEFYLILAAVR---KIP--G-AIFW-RL-------LIG-S
LVM----LIGGYMGE--------A--------------------G------Y--------
--I-----N--------A---M---LG------------------FIVGMAGWIYIL---
---YEV----------FSG--EAGK-IA---A---------KTG---NK------PLATA
WGAMRMIVTIG-WAIYPLGYIFGYLVG-

>Unigene66167_All.C6_8sample
-ESPTVYRYIDWLLTVPLQMIEFYLILAAVG---AAT--A-GIFW-RL-------LIG-T
LIM----LIGGFMGE--------A--------------------G------Y--------
--I-----N--------A---T---VG------------------FIIGMAGWIYIL---
---YEV----------FAG--EAAQ-AS---A---------SSN---SD-----------
----------------------------

>Unigene67951_All.C6_8sample
-VVSIEYRYMDWIITVPLMALKFPSLVGKDA---ITD----AKFL-GM-GFTGVCFTG-A
LIM----ISFGYLGE--------A--------------------G------L--------
--LMGGSQT-------GG---I---LG------------------LVLGGVGWAMII---
---VAT-------GTPWSS--GKGV-DN-------------DKI---PE------NLMWS
ANALRWFIVVG-WIIYPLGYLFSPKADI

>Unigene67952_All.C6_8sample
-VVSIEYRYMDWIITVPLMALKFPSLVGKDA---ITD----AKFL-GM-GFTGVCFTG-A
LIM----IAFGYLGE--------A--------------------G------L--------
--------L----MGGSSTGGI---LG------------------LVLGGVGWAMII---
---VAT-------GTPWSS--GKGV-DN---D---------KIP---AE-------LMWS
ANALRWFIVVG-WIIYPLGYLFSPKAEI

>Unigene68448_All.C6_8sample
-DTPTVYRYVDWLITVPLQMVEFYFILAAVA---VVS--A-GIFW-RL-------MVG-S
LVM----LVAGYLGE--------A--------------------G------L--------
--V-----N--------A---W---LG------------------FVVGMAGWAYIL---
---YEI----------FAG--EAGK-VS---A---------ESA---PE------AVQKS
FSTMRMIVTVG-WAIYPLGYFLGYLNGA

>Unigene69014_All.C6_8sample
-TSPTVYRYIDWLITVPLLMIEFYLILRAVA---EVS--V-GIFW-RL-------LVG-T
VIM----LVFGYLGE--------A--------------------G------T--------
--I-----N--------T---T---LG------------------FVIGMLGWAYIL---
---YEV----------FFG--EASK-VN---A---------ATA---NA------SCQQA
YKAMQWIVLVG-WAIYPIGYVMGYMTSS

>Unigene69243_All.C9_5sample
-------------ITVPLQMIEFNLILKAAG---KNT--SAAMFW-KL-------LLG-T
VVM----LACGYCGE--------I--------------------S------V--------
--L-----P--------A---W---PA------------------FAGGLAGWAFIL---
---FEI----------FAG--EAGG-SV---A----------GC---SE------AVATS
FNNMRMIVTVG-WSIYPLGYLFGYLLG-

>Unigene69244_All.C9_5sample
---PTEFRYIDWILTVPLMCVEFYLILKAFG---AKM----DLLW-KM-------IAY-S
LWM----LVFGYLGE--------T---AF----------RD--QS------A--------
--I------------------W----G-------------------AVSTIGYIGIF---
---YEV----------WFG--SAKK-LS---Q---------GSN---DP------ILQKA
FNTLAWFIFAG-WAIYPIGYMTIPTD--

>Unigene69564_All.C6_8sample
-ETPTVYRYIDWLITVPLLMIEFYLILRAIT---AVS--G-GVFW-RL-------MIG-T
LVM----LVGGYAGE--------I--------------------G------Y--------
--I-----N--------A---W---AG------------------FIIGMLGWAYIL---
---YEI----------FAG--EASR-VA---A---------EKA---PA------SVQSA
FSTMRWIVTIG-WAIYPLGYFMGYLNG-

>Unigene69654_All.C6_8sample
-EATTVYRYVDWLITVPLQIVEFYLILVAVT---AVT--S-ALFW-RL-------LGA-S
LVM----LVFGFLGE--------A--------------------G------L--------
--L-----D--------A---T---VG------------------FAIGMAGWIYII---
---YEV----------FSG--EASK-LS---E---------SSG---NA------GGQFA
FNTLRLILTAG-WAIYPIGYFLGYLGGG

>Unigene70308_All.C9_5sample
-TSPILYRYIDWSITVPLQMIEFNLILVAVK---PDL--DAGMFW-RL-------LLG-T
VAM----LSFGYAGE--------T--------------------H------S--------
--L-----G--------PFGAW---LG------------------FVLGLCGWGFIL---
---WEI----------FAG--EAGK-TA---T-------D-NSGKGVNQ------YVTSS
FKIMRFIVTIG-WSIYPLGYFFGYLMG-

>Unigene70357_All.C6_8sample
-PFNDAYRYMDWLLTVPLLLIEILLVMKLEA---DDF--N-SRAW-TL-------GFG-S
ALM----ITSGYYGE-----LVVT--------------------G------D--------
--L-----T-------PR---W---VC------------------WFASMAFFLYIV---
---YEL----------LVG---LAA-AT---A---------SEA---DP------VIASK
IGTAQVMTVIS-WCTYPIVYLFPMLGFS

>Unigene72082_All.C6_8sample
-TSPTTFRYVDWLLTVPLQIIEFYLILTAIA---VVR--S-ALFW-KL-------MAA-S
VVM----LVFGYFGE--------I--------------------R------S--------
--I-----N--------V---W---GA------------------FVISMLAWLFII---
---YEV----------FLG--EASK-IS---A---------ENG---TE------ASKKA
FNALRIIVTVG-WAIYPLGYVLGYTG--

>Unigene72413_All.C9_5sample
-PFNDAYRYMDWLLTVPLLLIEIVFVMKLSD---EET--K-KKAT-TL-------GVA-S
GLM----ICNGYPGE-----LIVE--------------------G------D--------
--L-----S-------VR---W---FF------------------WAFSLCPFLYVV---
---YEL----------LVG--MAGA-TN-------------AES---DP------MVKSL
IQRSQYWTVVS-WLTYPVVYIFPMIGFS

>Unigene72483_All.C6_8sample
-PFNDAYRYMDWLLTVPLLLIEIVFVMKLSD---EET--K-KKAT-TL-------GVA-S
GLM----ITNGYPGE-----LIVE--------------------G------D--------
--L-----S-------VR---W---FF------------------WAFSMCPFLYVV---
---YEL----------LVG---MAA-ST---N---------AES---DP------VVKSL
IQRAQYWTVVS-WLTYPVVYVFPMIGFS

>Unigene73378_All.C6_8sample
-PFNDAYRYMDWLLTVPLLLIEIVFVMKLSD---EET--K-KKAT-TL-------GVA-S
GLM----ITNGYPGE-----LIVE--------------------G------D--------
--L-----S-------VR---W---FF------------------WAFSMCPFLYVV---
---YEL----------LVG---MAA-AT---N---------SET---DP------VVKQM
IQRSQYWTVVS-WLTYPVVYIFPMIGFG

>Unigene73748_All.C9_5sample
-ESPTVLRYIDWLITVPLQIVEFYLILAAVT---TVR--S-SLFW-KL-------LIA-S
LVM----LIGGYMGE--------A--------------------G------Y--------
--M-----A--------S---M---PA------------------FTIGMIGWAAVI---
---YLI----------FAG--DAAK-AS---E---------ASG---NA------AGQMA
FNALRMIVLVG-WAIYPIGYLV------

>Unigene74020_All.C9_5sample
-DSPTVYRYIDWLITVPLQIVEFYLILAAVT---AVR--T-GLFW-QL-------LGA-S
VVM----LLGGYLGE--------T--------------------A------V--------
--I-----S--------P---T---IG------------------FVVGMAGWIYII---
---YLI----------FAG--EANQ-VS---E---------SSG---NA------ASQSA
FKTLRLIVTVG-WAIYPIGYFLGYMAGG

>Unigene75812_All.C6_8sample
-DSPTVYRYIDWLITVPLQMVEFYLILSAVR---KVS--G-GMFW-RL-------LIG-S
LVM----LIGGYLGE--------A--------------------G------Y--------
--I-----N--------A---M---LG------------------FVIGMGGWIYVL---
---YEI----------FSG--EAGK-AA---A---------KSG---NR------ALTTA
FSALRM----------------------

>Unigene79941_All.C9_5sample
-ESPTVYRYIDWLITVPLQMIEFYLILAAVR---KAN--S-GMFW-RL-------LIG-S
LVM----LIGGYLGE--------A--------------------G------Y--------
--I-----N--------A---T---LG------------------FVIGMAGWIYIL---
---YEI----------FSG--EAGK-AA---A---------KSG---NK------ALVTA
FGAMRMIVTVG-WAIYPLGYVFGYLTG-

>Unigene80288_All.C9_5sample
-DTPTVYRYIDWLITVPLQIVEFYLILAAIR---KVP--T-SLFW-RL-------LIA-S
IIM----LVAGYLGE--------A--------------------G------Y--------
--I-----A--------P---I---LG------------------FIVGIAAWIYIL---
---FEL----------FSG--EAGK-AM---K---------GSG---NK------ALKTA
FSAMRMIVTIG-WAIYPLGYLFGYLA--

>Unigene80559_All.C6_8sample
-IVSVHYRYMDWLITVPLMALKFPSLVGKGAITDAKIPGI-GGFA-NV------CFFG-A
VWM----IGWGFAGE--------T--------------------G------L--------
--M-----D--------G---T---FGDSAGLIC-----------LILSGVGWAMII---
---VAV--------GDPFGVMEPKG-ID---N---------SKV---KA------ELEWS
LNALRMFIVVG-WVIYPIGYLYSPEAN-

>Unigene80575_All.C6_8sample
-ATTTVFRYIDWLVTVPLQIVEFYLILAAVT---VVP--L-MLFW-RL-------LGA-S
LVM----LIFGFMGE--------A--------------------G------L--------
--G-----D--------P---M---LM------------------FIIGMAGWIYII---
---YEV----------FAG--EASK-LS---V---------SSA---NQ------GAQFA
FNSLRLILTVG-WAIYPIGYYLGMESGG

>Unigene81585_All.C6_8sample
-TSPILYRYIDWSITVPLQMVEFYFILTAVK---PDL--GAGMFF-RL-------FLG-T
CAM----LAFGYSGE--------A--------------------H------F--------
--I-----N--------A---W---MG------------------FILGCAGWGFIL---
---FEV----------FAG--EAGK-ES---A----------AL---GG------HVKTA
FDIMKFIVTIG-WSIYPLGYFFGYLQS-

>Unigene81665_All.C6_8sample
-PFNDAYRYMDWLLTVPLLLIEILLVMKLGD---EEF--S-KKAW-TL-------GTG-S
ALM----IVSGYYGE-----LTVV--------------------G------D--------
--L-----T-------PR---W---VC------------------WFISMIFFCYIV---
---FEL----------LVG--LAGA-TN-------------EEA---DE------TVRGK
IKNAQLMTVVS-WCTYPVVYLFPMLQIG

>Unigene81995_All.C6_8sample
-ESPTVYRYIDWLITVPMQIVEFYLILAAVV---AVS--L-GVFW-KL-------FIA-S
LVM----LLGGYLGE--------A--------------------G------I--------
--I-----D--------A---T---VG------------------FVVGMLGWIFII---
---YYV----------FAG--EAAQ-IK---D---------AAG---NE------NLTFA
FNGIKWIVTVG-WAIYPLGYFLGYLGGG

>Unigene830079_All.C9_7sample
-ATP-------WIGQIFIALEHLHSVAGTLV---RDL--KPDNVV-TD-------SQG-I
AKL----IDFGYASL--------A-------------------SE------K--------
--V-----A--------G---N---FS------------------FSAPPGSPGYIA---
---PEI----------LAG----------------------------ED-----------
---------------------YDYRADI

>Unigene84306_All.C6_8sample
-PFNDAYRYVDWLLTVPLLLIELILVMKLPK---AET--V-ALSW-KL-------GLA-S
AVM----VALGYPGE-------IQ--------------------D------D--------
--L-----S-------VR---W---FW------------------WALAMVPFAYVV---
---ITL----------VAG---LNE-AT-------------SKQ---PE------SVKGL
VAAARYLTVVS-WLTYPFVYIIKNIGLA

>Unigene84650_All.C6_8sample
-VSPVVYRYIDWLITVPLQIVEFYLILAAVG---VAT--A-AMFR-NL-------FGA-S
IVM----LVAGFFGE--------A-----------MSGDGQTFDG------M--------
--------E------------L---IW------------------FAVGMAAYIYIL---
---FEI----------NRG--SVLE-AA-------------MTT---SE------STQFA
FNAMRGIVTIG-WLIYPIGYFLGTGDDP

>Unigene85097_All.C6_8sample
-QFNDAYRYMDWLLTVPLLLIEILMVMELSK---SEF--G-FLSR-GL-------GLS-S
ALM----IVSGYYGE-----LVIT--------------------G------D--------
--L-----G-------PR---W---AC------------------WGLSMVFFCFIV---
---YEL----------LHG---LDE-AT---N---------QEK---DE------SVKNK
IKLVQITTVIS-WCTYPVVYLFPMLGIS

>Unigene85237_All.C6_8sample
-VVSTEYRYMDWIITVPLMALKFPSLVGKDA---ITD----KTFA-GL-GFTGICFVG-A
IIM----IGFGYLGE--------A--------------------N------L--------
--M-----D--------E---T---IA------------------LLLGGMGWAMIMVAT
GLPFGL----------FGG---LGV-DD-------------SKI---KE------EVKWS
TDALRTFILVG-WIIYPLGYLFNENT--

>Unigene86932_All.C9_5sample
-DSPTVYRYIDWLITVPLQMIEFYLILAAVK---KVP--G-QIFW-RL-------LIG-S
LVM----LIGGYLGE--------A--------------------G------Y--------
--I-----P--------A---M---LG------------------FVVGIAGWIYIL---
---YEV----------FSG--EAGK-IA---A---------KSG---NK------GLVTA
FGAMRMIVTIG-WAIYPLGYV-------

>Unigene86935_All.C9_5sample
--SPTVYRYIDWLITVPLQMIEFYLILAAVR---KVS--G-GIFW-RL-------LIG-S
LVM----LIGGYLGE--------A--------------------N------Y--------
--I-----P--------A---M---LG------------------FVIGMAGWLYIL---
---YEV----------FSG--EAGK-AA---A---------KSG---NK------GLVTA
FSAMRMIVTIG-WAIYPLGYVFGYLTG-

>Unigene87709_All.C6_8sample
---------VDWILTVPLMCVEFYLILKAAG---ATT----KLMW-RM-------IML-S
VVM----LVAGYLGE--------A--------------------V------Y--------
--TTGVGPA--------A---W----G------------------LVSGIA-YFVIV---
---YDI----------WMG--EAKK-LA---T---------SAG---GA-------TLSA
HNMLCKFVLIG-WAI-------------

>Unigene88475_All.C6_8sample
-ESPTVYRYIDWVITVPLQIVEFYLIVAAVA---VVR--A-ALFW-KL-------LIA-S
LVM----LVFGYLGE--------L--------------------G------L--------
--I-----N--------A---T---TG------------------FVIGVFAWAYII---
---YEI----------FLG--EASK-AN---A---------GSG---NA------ASQAA
FSTIRLIVTFG-WAIYPIGYFLGYMGG-

>Unigene890_All.C9_5sample
-GSPILYRYIDWTITVPLQMIEFNLILKAVK---PDI--SAGMFW-RL-------LVG-T
VVM----LLCGYCGE--------S--------------------H------I--------
--I-----D--------P---T---IG------------------FVFGLSGWGYIL---
---NEI----------FNG--EAGQ-VN-------------ASGGSVNK------HVQAS
FGTMRCIVTIG-WSIYPLGYFFGYLLGG

>Unigene89170_All.C6_8sample
-ESPTVYRYVDWLITVPLQIVEFYLILAAVT---SVS--A-GLFW-KL-------LVG-S
LVM----LIGGYMGE--------T--------------------A------M--------
--I-----D--------R---T---IG------------------FVIGMVGWAYVI---
---YLI----------FFG--EAAN-VN---A---------SSG---NA------ASQMA
FKTIRMIVLVG-WAIYPIGYLMN-----

>Unigene891_All.C9_5sample2
-SSPILYRYIDWSITVPLQMIEFYLILSAVQ---PSL--DQGIFF-RL-------LLG-T
VAM----LASGYAGE--------A--------------------K------F--------
--V-----A--------P---M---AG------------------FVFGMAGWGFIL---
---FEI----------FMG--PAGQ-AA---G---------QQS---NK------YVQSS
FNTMRIIVTVG-WSIYPLGYFFGYLLG-

>Unigene89335_All.C6_8sample
-------------ITVPLQMIEFNLILKAAQ---KPC--TPGMFW-RL-------LLG-T
VAM----LAFGYMGE--------T--------------------G------V--------
--L-----N--------A---W---VG------------------FAFGMLGWFYIL---
---KEI----------FLG--EAGG-VA---G----------EC---SQ------AVKES
FNNMRFIVTVG-WSIYPLGYFFGYLLGT

>Unigene92961_All.C6_8sample
-GSPTELRYIDWILTVPLMVVEFALLTGVGM--------R-KLFW------------A-S
VVM----LVTGYFGE--------S--------------------G---VTGM--------
--L--------------DAQTW----G------------------AIAGLA-YFWMA---
---YEV-----GCLTIFGG--PSGD-VG---N-------ALAKA---DG------KIPAA
GRMLQWFVL-------------------

>Unigene93249_All.C6_8sample
-KSPIVYRYIDWTITVPLQMIEFNLILKAAG---KPV--GAGMFW-RL-------LVG-T
VVM----LAFGYAGE--------T--------------------G------V--------
--L-----P--------A---L---VG------------------FVIGMAGWGFIL---
---YEI----------FTG--EAGG-TV-------------GDC---SP------AVASN
FQTMRLIVTIG-WAIYPLGYVLGTLVNM

>Unigene93714_All.C6_8sample
-ENPNVYRYIDWLLTVPLQMVEFYLILAAVG---AAT--A-GMFW-RL-------LIG-T
LVM----LIAGFLGE--------N--------------------G------S--------
--I-----N--------A---T---VG------------------FIVGMAGWIYIL---
---YEV----------FAG--EAAQ-AN---A---------SSN---SK------AQQSA
YNAMKWIVSIG-WSIYPIGYFLGYLAG-

>Unigene93809_All.C6_8sample
-SFNDAYRYVDWLLTVPLLLIELILVMKLTK---SET--V-SKSF-NL-------GLA-A
AIM----VILGYPGE----ISMEA--------------------G---------------
--------T--------R---W---TY------------------WVLAMIPFIYIV---
---YQL----------YVG---LGE-AI-------------SKQ---PD------NVKGL
VATARNVTVLS-WCFYPVVFIFPMIGIE

>Unigene93977_All.C6_8sample
-DSPTVYRYIDWLITVPLQIVEFYLILAAVT---SVS--A-SLFW-KL-------LVG-S
LVM----LIGGYMGE--------A--------------------G------Y--------
--M-----A--------K---M---PA------------------FVIGMVGWAYII---
---YLI----------FAG--EAAN-VN---A---------SSG---NA------ASQMA
FKSIRMIVLVG-WAIYPIGYLMGSS---

>Unigene94606_All.C6_8sample
-DSPTVYRYIDWLITVPLQIVEFYLILAAVT---AVR--T-GLFW-QL-------LGA-S
VVM----LLGGYLGE--------T--------------------A------V--------
--I-----S--------P---T---IG------------------FVVGMAGWIYII---
---YLI----------FAG--EANQ-VS---E---------SSG---NA------ASQSA
FKTLRLIVTVG-WAIYPIGYFLGYMAGG

>Unigene95306_All.C6_8sample
-KSPVVYRYIDWTITVPLQMIEFNLILKAAK---API--STMGFW-KL-------LIG-T
VLM----LVFGYAGE--------S--------------------K------A--------
--I-----N--------P---W---IG------------------FMLGMAGWAFIL---
---FEI----------FAG--ESAK-AS---E---------TEG--VSD------AVKQS
FNNMRIIVSLG-WSIYPAGYFLGQINSS

>Unigene95386_All.C6_8sample
-PFNDAYRYMDWLLTVPLLLIEIVFVMKLSD---EET--K-KKAT-TL-------GVA-S
GLM----ICNGYPGE-----LIVE--------------------G------D--------
--L-----S-------VR---W---FF------------------WAFSLCPFLYVV---
---YEL----------LVG--MAGA-TN-------------AES---DP------MVKSL
IQRSQYWTVVS-WLTYPVVYIFPMIGFS

>Unigene95643_All.C6_8sample
-RSPVVYRYIDWSITVPLQMIEFNLILKAAG---KPI--GAGMFW-RL-------LIG-T
VIM----LAAGYAGE--------T--------------------I------R--------
--E-----I--------S---L---PG------------------FVVGMSGWAFIL---
---YEI----------FSG--EAGK-EV---G---------AGV---AE------SVKTS
FTNMRLIVTVG-WAIYPLGYALGTLSS-

>Unigene95783_All.C6_8sample
---PTFFRYVDWILTVPLMCVEFYLILKAAG---ATK----SLMW-KL-------ILL-S
TVM----LVTGYFGE--------G--------------------V------Y--------
--T-----SGQGP---AL---W----G-------------------LISGLAYFAIV---
---YEI----------WKG--GASK-LA---E---------AAG---GA-------VLSA
HKTLVKFVVIG-WAIYPIGYMAGT-AGW

>Unigene95820_All.C6_8sample
-ASPTELRYIDWILTVPLMVVEFALLTGVGM--------K-KLFW------------A-S
VIM----LVTGYFGE--------S--------------------G------V--------
--TEMLDAQ--------T---W-----------------------GAISGAAYFYMA---
---YEV-----GCLSIFGG--PSGA-VG---N-------ALTGG---SG------KIPQA
GRMLQWFVLVG-WAIYPVGYMAGTEG--

>Unigene96516_All.C6_8sample
-ESPTVFRYIDWLLTVPLQMVEFYLILAAIT---AVS--G-GVFW-RL-------FIG-S
VVM----LLGGFLGE--------A--------------------G------Y--------
--M-----N--------A---M---AG------------------FIIGMAGWIYIL---
---YEV----------FKG--EAAQ-VN---A---------ASA---NA------SCQKA
FGAMKMIVSVG-WSIYPLGYAFGYLG--

>Unigene97529_All.C6_8sample
-TVSIEYRYMDWIITVPLMALKFPSLVGKDA---ITD----NKFA-GM-GFTAICFLG-A
LIM----IGFGYAGE--------A--------------------G------M--------
--M-----N--------E---Y---LA------------------LVLGGMGWAMII---
---VAT------GTPWTSG---LGV-DN---S---------KIA---PE-------LMWS
TNALRWFIVVG-WIIYPIGYLFSPEVAI

>Unigene98406_All.C6_8sample
-VVSIEYRYMDWIITVPLMALKFPSLVGKKA---ITD----TKFA-GL-GFTGICFTG-A
LIM----IGFGYIGE--------A--------------------G------L--------
--W-----S--------P---W---LA------------------LLLGGMGWAMII---
---VAT-------GTPWSS--GLGV-DN-------------SKI---AP------ELLWS
ANALRWFIVVG-WIIYPIGYLFSPEVSI
